# Supplementary material for: Glutathione, carbohydrate and other metabolites of Larix olgensis A. Henry reponse to polyethylene glycol-simulated drought stress
Source: PLoS One. 2021 Nov 17;16(11):e0253780. doi: 10.1371/journal.pone.0253780 (PMC8598043; doi:10.1371/journal.pone.0253780)
Supplement: S1 File — (XLS) [file pone.0253780.s001.xls]

## Sheet: UP
UP
T01 VS T02				T01 VS T03				T01 VS T04
#ID	Functional prediction	log2FC		#ID	Functional prediction	log2FC		#ID	Functional prediction	log2FC
c86118.graph_c0	Jacalin-like lectin domain	8.34946		c66200.graph_c0	--	10.2547		c96685.graph_c0	Sugar efflux transporter for intercellular exchange	10.9688
c107982.graph_c0	Poly(ADP-ribose) polymerase catalytic domain;; Poly(ADP-ribose) polymerase, regulatory domain;; Poly(ADP-ribose) polymerase and DNA-Ligase Zn-finger region;; PADR1 (NUC008) domain;; WGR domain;; BRCA1 C Terminus (BRCT) domain	8.11014		c96836.graph_c0	--	10.057		c96836.graph_c0	--	10.9007
c110426.graph_c1	Peroxidase	7.96526		c112588.graph_c0	RNA dependent RNA polymerase	9.64061		c66200.graph_c0	--	10.5489
c123704.graph_c0	Polyketide cyclase / dehydrase and lipid transport;; Pathogenesis-related protein Bet v I family	7.54488		c86118.graph_c0	Jacalin-like lectin domain	9.60354		c127388.graph_c0	--	10.0914
c111929.graph_c0	Plant invertase/pectin methylesterase inhibitor;; Pectinesterase	7.35853		c127388.graph_c0	--	9.49998		c127366.graph_c0	CsbD-like	9.50651
c105024.graph_c0	Plant protein of unknown function	6.96014		c95646.graph_c0	--	9.1745		c97822.graph_c0	--	9.44936
c108371.graph_c0	NB-ARC domain;; Leucine rich repeat;; Leucine Rich repeats (2 copies)	6.63016		c127366.graph_c0	CsbD-like	8.98221		c102667.graph_c0	--	9.22578
c79990.graph_c0	tRNA synthetases class I (R);; DALR anticodon binding domain	6.55981		c125416.graph_c0	zinc-binding in reverse transcriptase	8.73301		c125680.graph_c2	NAD dependent epimerase/dehydratase family;; 3-beta hydroxysteroid dehydrogenase/isomerase family	9.17818
c118886.graph_c0	Plastocyanin-like domain	6.55826		c107982.graph_c0	Poly(ADP-ribose) polymerase catalytic domain;; Poly(ADP-ribose) polymerase, regulatory domain;; Poly(ADP-ribose) polymerase and DNA-Ligase Zn-finger region;; PADR1 (NUC008) domain;; WGR domain;; BRCA1 C Terminus (BRCT) domain	8.26535		c127482.graph_c0	Jacalin-like lectin domain	9.04116
c122619.graph_c1	Reverse transcriptase (RNA-dependent DNA polymerase)	6.54532		c103318.graph_c1	--	8.2365		c127340.graph_c0	Hsp20/alpha crystallin family	9.04047
c109929.graph_c0	--	6.42384		c125680.graph_c2	NAD dependent epimerase/dehydratase family;; 3-beta hydroxysteroid dehydrogenase/isomerase family	8.17192		c123670.graph_c1	--	8.81353
c78068.graph_c1	--	6.40791		c127467.graph_c0	Heat shock protein 9/12	8.02779		c119715.graph_c1	Phosphate-induced protein 1 conserved region	8.71407
c96938.graph_c0	Chitin recognition protein	6.37551		c96912.graph_c0	Plant protein of unknown function	8.01085		c115120.graph_c0	Cupin;; Cupin domain	8.70401
c116930.graph_c0	Calcineurin-like phosphoesterase;; Calcineurin-like phosphoesterase superfamily domain	6.34236		c102667.graph_c0	--	7.99945		c87621.graph_c0	--	8.69829
c93651.graph_c2	Jacalin-like lectin domain	6.26201		c107798.graph_c0	Protein of unknown function (DUF4449)	7.98795		c66376.graph_c0	--	8.69237
c113294.graph_c0	Fasciclin domain	6.21997		c66376.graph_c0	--	7.93505		c95731.graph_c0	--	8.61617
c122281.graph_c0	Uncharacterized protein conserved in bacteria (DUF2236)	5.99178		c122990.graph_c0	TIR domain;; NB-ARC domain;; TIR domain;; NACHT domain	7.84233		c96705.graph_c0	Domain of unknwon function (DUF3824)	8.58523
c127729.graph_c0	Ring finger domain;; RING-H2 zinc finger domain	5.9608		c97821.graph_c0	Domain of unknown function (DUF4283)	7.79694		c106854.graph_c0	Enoyl-(Acyl carrier protein) reductase;; short chain dehydrogenase;; KR domain	8.477
c97725.graph_c0	Pollen proteins Ole e I like	5.93879		c95731.graph_c0	--	7.75686		c89224.graph_c0	Domain of unknown function (DUF4336)	8.46948
c103806.graph_c0	--	5.91645		c124389.graph_c2	C2 domain	7.666		c86940.graph_c0	Membrane-associating domain	8.45434
c79451.graph_c0	OPT oligopeptide transporter protein	5.87923		c121176.graph_c0	NB-ARC domain;; AAA domain;; TIR domain;; TIR domain;; NACHT domain;; ABC transporter;; AAA domain;; ATPase family associated with various cellular activities (AAA)	7.62947		c127496.graph_c0	Pyridoxamine 5'-phosphate oxidase like;; Pyridoxamine 5'-phosphate oxidase	8.15514
c106650.graph_c0	Jacalin-like lectin domain	5.77457		c111677.graph_c0	CRPV capsid protein like	7.62205		c103318.graph_c1	--	8.11719
c97581.graph_c0	Aluminium activated malate transporter;; Fusaric acid resistance protein-like;; Fusaric acid resistance protein family	5.7495		c117066.graph_c2	Heat shock protein 9/12	7.59561		c127451.graph_c0	Phospholipase D Active site motif;; PLD-like domain	8.02794
c117332.graph_c1	TIR domain;; TIR domain	5.7495		c66387.graph_c1	--	7.56129		c111067.graph_c0	--	8.00506
c96705.graph_c0	Domain of unknwon function (DUF3824)	5.724		c86940.graph_c0	Membrane-associating domain	7.39716		c107798.graph_c0	Protein of unknown function (DUF4449)	7.95987
c110409.graph_c0	Late embryogenesis abundant protein	5.64465		c127451.graph_c0	Phospholipase D Active site motif;; PLD-like domain	7.36197		c117152.graph_c1	--	7.9545
c95730.graph_c0	--	5.61403		c96705.graph_c0	Domain of unknwon function (DUF3824)	7.32589		c118163.graph_c0	Late embryogenesis abundant (LEA) group 1	7.93281
c108659.graph_c0	--	5.56068		c118163.graph_c0	Late embryogenesis abundant (LEA) group 1	7.31673		c66288.graph_c0	WD domain, G-beta repeat;; WD40 region of Ge1, enhancer of mRNA-decapping protein	7.92185
c80803.graph_c0	Copper amine oxidase, enzyme domain;; Copper amine oxidase, N3 domain;; Copper amine oxidase, N2 domain	5.52835		c90207.graph_c0	--	7.26051		c88215.graph_c0	--	7.87143
c128650.graph_c0	Protein of unknown function (DUF2618)	5.46826		c124530.graph_c1	Plant protein of unknown function	7.20201		c124389.graph_c2	C2 domain	7.81919
c123853.graph_c0	Agglutinin domain;; Clostridium epsilon toxin ETX/Bacillus mosquitocidal toxin MTX2	5.46609		c127496.graph_c0	Pyridoxamine 5'-phosphate oxidase like;; Pyridoxamine 5'-phosphate oxidase	7.20201		c111677.graph_c0	CRPV capsid protein like	7.75267
c110473.graph_c0	Lateral organ boundaries (LOB) domain	5.44054		c97822.graph_c0	--	7.19295		c115419.graph_c0	--	7.72138
c92029.graph_c0	--	5.44054		c66288.graph_c0	WD domain, G-beta repeat;; WD40 region of Ge1, enhancer of mRNA-decapping protein	7.13062		c104749.graph_c0	NB-ARC domain	7.70228
c111918.graph_c1	TIR domain;; NB-ARC domain;; TIR domain;; AAA domain;; ABC transporter	5.44054		c127403.graph_c0	--	7.09891		c127438.graph_c0	AAA domain (Cdc48 subfamily);; ATPase family associated with various cellular activities (AAA);; C-terminal, D2-small domain, of ClpB protein;; AAA domain (dynein-related subfamily);; AAA domain;; AAA ATPase domain;; Sigma-54 interaction domain;; Clp amino terminal domain, pathogenicity island component;; IstB-like ATP binding protein;; Magnesium chelatase, subunit ChlI;; ATPase family associated…	7.6766
c102771.graph_c1	TIR domain;; TIR domain	5.3765		c66338.graph_c0	Reverse transcriptase-like	6.96459		c122350.graph_c0	WD domain, G-beta repeat;; PQQ-like domain;; Anaphase-promoting complex subunit 4 WD40 domain	7.55385
c106218.graph_c0	--	5.35668		c115419.graph_c0	--	6.89243		c114859.graph_c0	Phosphomannose isomerase type I	7.44525
c121525.graph_c2	Aminotransferase class I and II	5.34338		c89224.graph_c0	Domain of unknown function (DUF4336)	6.86755		c67709.graph_c0	Stress-induced bacterial acidophilic repeat motif	7.44319
c102845.graph_c0	Terpene synthase, N-terminal domain	5.34338		c122619.graph_c1	Reverse transcriptase (RNA-dependent DNA polymerase)	6.86755		c121409.graph_c0	Ribosomal protein L7Ae/L30e/S12e/Gadd45 family	7.43803
c95504.graph_c0	Thioesterase superfamily	5.34338		c122869.graph_c2	--	6.84224		c117332.graph_c1	TIR domain;; TIR domain	7.41217
c111401.graph_c0	--	5.34338		c114923.graph_c0	Pyridine nucleotide-disulphide oxidoreductase;; Pyridine nucleotide-disulphide oxidoreductase;; FAD-NAD(P)-binding;; L-lysine 6-monooxygenase (NADPH-requiring)	6.84224		c82553.graph_c0	--	7.34772
c95311.graph_c0	Reverse transcriptase-like	5.30948		c67709.graph_c0	Stress-induced bacterial acidophilic repeat motif	6.81647		c104229.graph_c0	zinc-binding in reverse transcriptase	7.33986
c91709.graph_c0	--	5.30948		c66306.graph_c0	Pyridoxal-dependent decarboxylase conserved domain	6.80326		c67211.graph_c0	Membrane-associating domain	7.27287
c109933.graph_c0	Enoyl-(Acyl carrier protein) reductase;; short chain dehydrogenase;; KR domain	5.27476		c109773.graph_c1	Putative Phosphatase	6.76223		c124557.graph_c3	--	7.26372
c126288.graph_c4	Phytanoyl-CoA dioxygenase (PhyH);; Protein of unknown function (DUF1479)	5.27136		c82553.graph_c0	--	6.73349		c127444.graph_c0	Hsp20/alpha crystallin family	7.23925
c66853.graph_c0	Papain family cysteine protease;; Cathepsin propeptide inhibitor domain (I29);; Peptidase C1-like family	5.23919		c66330.graph_c1	--	6.60699		c117488.graph_c2	Hsp20/alpha crystallin family	7.1623
c94912.graph_c0	Glycosyltransferase family 28 N-terminal domain;; UDP-glucoronosyl and UDP-glucosyl transferase;; Glycosyltransferase family 28 C-terminal domain	5.23919		c124557.graph_c3	--	6.57661		c123704.graph_c0	Polyketide cyclase / dehydrase and lipid transport;; Pathogenesis-related protein Bet v I family	7.09822
c66398.graph_c0	Enoyl-(Acyl carrier protein) reductase;; short chain dehydrogenase;; KR domain	5.23577		c110569.graph_c1	Lateral organ boundaries (LOB) domain	6.57661		c101353.graph_c0	Hydroxyacylglutathione hydrolase C-terminus;; Metallo-beta-lactamase superfamily	7.03855
c102483.graph_c0	Mitochondrial carrier protein	5.20272		c96245.graph_c0	Alcohol dehydrogenase GroES-like domain;; Zinc-binding dehydrogenase	6.54558		c111234.graph_c0	--	7.00429
c121567.graph_c0	--	5.16661		c127399.graph_c0	Conidiation protein 6	6.48143		c101831.graph_c1	zinc-binding in reverse transcriptase	6.96566
c128065.graph_c0	--	5.16531		c106650.graph_c0	Jacalin-like lectin domain	6.46494		c66306.graph_c0	Pyridoxal-dependent decarboxylase conserved domain	6.94567

## Sheet: DOWN
T01 VS T02				T01 VS T03				T01 VS T04
#ID	Functional prediction	log2FC		#ID	Functional prediction	log2FC		#ID	Functional prediction	log2FC
c127343.graph_c0	--	-9.0298		c127343.graph_c0	--	-9.3044		c108253.graph_c0	O-methyltransferase;; Methyltransferase domain;; Protein-L-isoaspartate(D-aspartate) O-methyltransferase (PCMT)	-10.1668
c122158.graph_c0	Viral movement protein (MP)	-8.98194		c127348.graph_c0	Domain of unknown function (DUF1962)	-8.86405		c106675.graph_c0	Carbohydrate phosphorylase	-9.8723
c127348.graph_c0	Domain of unknown function (DUF1962)	-8.58962		c96480.graph_c0	Protein of unknown function (DUF3659)	-8.64967		c107082.graph_c0	Glutamine synthetase, catalytic domain;; Glutamine synthetase, beta-Grasp domain	-9.67798
c120025.graph_c0	PQ loop repeat	-8.45587		c66409.graph_c0	CsbD-like	-8.37158		c126501.graph_c0	Sugar (and other) transporter;; Major Facilitator Superfamily	-9.3446
c96480.graph_c0	Protein of unknown function (DUF3659)	-8.37534		c93484.graph_c0	GPI-anchored cell wall organization protein;; Receptor L domain	-8.32864		c108813.graph_c0	RNA recognition motif. (a.k.a. RRM, RBD, or RNP domain)	-9.31446
c100996.graph_c0	BTB/POZ domain	-8.01588		c100996.graph_c0	BTB/POZ domain	-8.28999		c113841.graph_c0	Protein of unknown function (DUF3455)	-9.24766
c88258.graph_c0	Enoyl-(Acyl carrier protein) reductase;; short chain dehydrogenase;; KR domain	-7.89947		c88258.graph_c0	Enoyl-(Acyl carrier protein) reductase;; short chain dehydrogenase;; KR domain	-8.1735		c114592.graph_c0	GPR1/FUN34/yaaH family	-9.18001
c127460.graph_c0	--	-7.89947		c127460.graph_c0	--	-8.1735		c124216.graph_c0	Ammonium Transporter Family	-9.07604
c127734.graph_c0	--	-7.77283		c127734.graph_c0	--	-8.04677		c127343.graph_c0	--	-8.96676
c66221.graph_c0	Protein of unknown function (DUF1761)	-7.73257		c66221.graph_c0	Protein of unknown function (DUF1761)	-8.00647		c122303.graph_c0	Helix-loop-helix DNA-binding domain	-8.67635
c103431.graph_c0	--	-7.66998		c103431.graph_c0	--	-7.94383		c107629.graph_c0	NADPH-dependent FMN reductase;; Flavodoxin-like fold	-8.66275
c100270.graph_c0	Protein of unknown function (DUF4449)	-7.66286		c100270.graph_c0	Protein of unknown function (DUF4449)	-7.9367		c127348.graph_c0	Domain of unknown function (DUF1962)	-8.52662
c126297.graph_c0	TIR domain;; NB-ARC domain;; TIR domain;; Leucine Rich repeats (2 copies);; Leucine rich repeat	-7.6485		c100924.graph_c0	Thi4 family;; FAD dependent oxidoreductase;; NAD(P)-binding Rossmann-like domain	-7.83299		c115232.graph_c0	Copper binding proteins, plastocyanin/azurin family	-8.31672
c100924.graph_c0	Thi4 family;; FAD dependent oxidoreductase;; NAD(P)-binding Rossmann-like domain	-7.55923		c100621.graph_c0	Male sterility protein;; AMP-binding enzyme;; NAD dependent epimerase/dehydratase family;; AAA domain;; Phosphopantetheine attachment site;; Adenylylsulphate kinase;; KR domain	-7.67055		c96480.graph_c0	Protein of unknown function (DUF3659)	-8.31237
c100621.graph_c0	Male sterility protein;; AMP-binding enzyme;; NAD dependent epimerase/dehydratase family;; AAA domain;; Phosphopantetheine attachment site;; Adenylylsulphate kinase;; KR domain	-7.39696		c101392.graph_c1	--	-7.61803		c122449.graph_c1	Sodium:solute symporter family	-8.2591
c101392.graph_c1	--	-7.34449		c127528.graph_c0	Glucose-repressible protein Grg1	-7.526		c122687.graph_c0	Pheromone A receptor	-8.15116
c127528.graph_c0	Glucose-repressible protein Grg1	-7.25256		c101676.graph_c0	--	-7.47769		c107718.graph_c3	Cupin	-8.14404
c108308.graph_c0	Domain of unknown function (DUF4283)	-7.25106		c87531.graph_c0	Aldo/keto reductase family	-7.42771		c93484.graph_c0	GPI-anchored cell wall organization protein;; Receptor L domain	-7.99158
c101676.graph_c0	--	-7.20431		c91027.graph_c0	Hemopexin	-7.32222		c116685.graph_c0	--	-7.9641
c87531.graph_c0	Aldo/keto reductase family	-7.15438		c66722.graph_c0	Glucanosyltransferase;; Cellulase (glycosyl hydrolase family 5)	-7.25501		c100996.graph_c0	BTB/POZ domain	-7.95296
c66722.graph_c0	Glucanosyltransferase;; Cellulase (glycosyl hydrolase family 5)	-6.98191		c127694.graph_c0	GMC oxidoreductase;; GMC oxidoreductase;; FAD binding domain	-7.13554		c121053.graph_c0	2OG-Fe(II) oxygenase superfamily;; non-haem dioxygenase in morphine synthesis N-terminal	-7.92473
c127694.graph_c0	GMC oxidoreductase;; GMC oxidoreductase;; FAD binding domain	-6.86261		c65888.graph_c0	Major Facilitator Superfamily	-7.12303		c118794.graph_c0	Ser-Thr-rich glycosyl-phosphatidyl-inositol-anchored membrane family	-7.88426
c65888.graph_c0	Major Facilitator Superfamily	-6.85012		c108002.graph_c2	RNA recognition motif. (a.k.a. RRM, RBD, or RNP domain)	-7.11041		c113634.graph_c0	Glyceraldehyde 3-phosphate dehydrogenase, C-terminal domain;; Glyceraldehyde 3-phosphate dehydrogenase, NAD binding domain	-7.87249
c125482.graph_c3	NB-ARC domain;; AAA domain;; NACHT domain	-6.83752		c127472.graph_c0	--	-7.08483		c119329.graph_c0	Glycosyltransferase family 20	-7.84262
c127472.graph_c0	--	-6.81198		c66372.graph_c0	--	-7.07187		c88258.graph_c0	Enoyl-(Acyl carrier protein) reductase;; short chain dehydrogenase;; KR domain	-7.83657
c66372.graph_c0	--	-6.79904		c124664.graph_c0	Flavin-binding monooxygenase-like;; Pyridine nucleotide-disulphide oxidoreductase;; L-lysine 6-monooxygenase (NADPH-requiring);; Pyridine nucleotide-disulphide oxidoreductase;; Alanine dehydrogenase/PNT, C-terminal domain;; NAD(P)-binding Rossmann-like domain;; Pyridine nucleotide-disulphide oxidoreductase;; FAD-NAD(P)-binding	-7.0456		c127460.graph_c0	--	-7.83657
c120348.graph_c1	TIR domain;; TIR domain	-6.78599		c125037.graph_c2	--	-7.01884		c111889.graph_c0	lactate/malate dehydrogenase, NAD binding domain;; lactate/malate dehydrogenase, alpha/beta C-terminal domain;; 3-beta hydroxysteroid dehydrogenase/isomerase family	-7.79974
c124664.graph_c0	Flavin-binding monooxygenase-like;; Pyridine nucleotide-disulphide oxidoreductase;; L-lysine 6-monooxygenase (NADPH-requiring);; Pyridine nucleotide-disulphide oxidoreductase;; Alanine dehydrogenase/PNT, C-terminal domain;; NAD(P)-binding Rossmann-like domain;; Pyridine nucleotide-disulphide oxidoreductase;; FAD-NAD(P)-binding	-6.77281		c127429.graph_c0	--	-7.01884		c124812.graph_c0	Carbohydrate/starch-binding module (family 21);; Starch/carbohydrate-binding module (family 53)	-7.78725
c125037.graph_c2	--	-6.74609		c127875.graph_c0	Catalase;; Catalase-related immune-responsive;; DJ-1/PfpI family	-6.97774		c118315.graph_c0	--	-7.73619
c127429.graph_c0	--	-6.74609		c127362.graph_c0	--	-6.97774		c127734.graph_c0	--	-7.70996
c127875.graph_c0	Catalase;; Catalase-related immune-responsive;; DJ-1/PfpI family	-6.70506		c127418.graph_c0	--	-6.94968		c123056.graph_c0	GATA zinc finger;; Fungal protein of unknown function (DUF1752)	-7.70333
c127362.graph_c0	--	-6.70506		c67198.graph_c0	Haloacid dehalogenase-like hydrolase;; HAD-hyrolase-like	-6.93544		c119919.graph_c0	--	-7.66289
c127418.graph_c0	--	-6.67705		c127473.graph_c0	--	-6.90654		c103431.graph_c0	--	-7.60713
c67198.graph_c0	Haloacid dehalogenase-like hydrolase;; HAD-hyrolase-like	-6.66283		c65759.graph_c0	Cytochrome P450	-6.86206		c117895.graph_c0	FMN-dependent dehydrogenase;; Cytochrome b5-like Heme/Steroid binding domain	-7.58566
c96864.graph_c1	--	-6.64848		c120911.graph_c1	Pyridoxamine 5'-phosphate oxidase like;; Pyridoxamine 5'-phosphate oxidase	-6.81617		c126297.graph_c0	TIR domain;; NB-ARC domain;; TIR domain;; Leucine Rich repeats (2 copies);; Leucine rich repeat	-7.58566
c127473.graph_c0	--	-6.63398		c104118.graph_c0	Tubulin/FtsZ family, GTPase domain;; Tubulin C-terminal domain	-6.76877		c115442.graph_c0	Transferase family	-7.58155
c65759.graph_c0	Cytochrome P450	-6.58958		c66118.graph_c0	--	-6.76877		c118827.graph_c1	Glycosyl transferases group 1;; Glycosyl transferases group 1	-7.57843
c66409.graph_c0	CsbD-like	-6.5685		c127465.graph_c0	Glucose-repressible protein Grg1	-6.71977		c117184.graph_c0	Sugar efflux transporter for intercellular exchange	-7.52797
c120911.graph_c1	Pyridoxamine 5'-phosphate oxidase like;; Pyridoxamine 5'-phosphate oxidase	-6.54378		c79690.graph_c0	--	-6.71977		c108054.graph_c0	Alcohol dehydrogenase GroES-like domain;; Zinc-binding dehydrogenase;; Glucose dehydrogenase C-terminus;; Zinc-binding dehydrogenase	-7.43369
c93484.graph_c0	GPI-anchored cell wall organization protein;; Receptor L domain	-6.52559		c93249.graph_c0	Ricin-type beta-trefoil lectin domain-like	-6.66904		c119190.graph_c0	--	-7.43369
c66118.graph_c0	--	-6.49647		c115412.graph_c0	NB-ARC domain;; NACHT domain	-6.58031		c107718.graph_c2	--	-7.41905
c127465.graph_c0	Glucose-repressible protein Grg1	-6.44756		c128458.graph_c0	Major Facilitator Superfamily	-6.54323		c125579.graph_c0	Protein kinase domain;; Protein tyrosine kinase	-7.41757
c79690.graph_c0	--	-6.44756		c127801.graph_c0	Myo-inositol oxygenase	-6.50517		c125147.graph_c0	E1-E2 ATPase;; haloacid dehalogenase-like hydrolase;; Cation transporter/ATPase, N-terminus	-7.41757
c115412.graph_c0	NB-ARC domain;; NACHT domain	-6.30839		c119550.graph_c0	Transmembrane amino acid transporter protein;; Tryptophan/tyrosine permease family	-6.50517		c114760.graph_c0	--	-7.40945
c96267.graph_c0	--	-6.28488		c119779.graph_c0	--	-6.48576		c100621.graph_c0	Male sterility protein;; AMP-binding enzyme;; NAD dependent epimerase/dehydratase family;; AAA domain;; Phosphopantetheine attachment site;; Adenylylsulphate kinase;; KR domain	-7.33418
c128458.graph_c0	Major Facilitator Superfamily	-6.27139		c127591.graph_c0	--	-6.46609		c123465.graph_c0	--	-7.32557
c127591.graph_c0	--	-6.19443		c127552.graph_c0	--	-6.44614		c108154.graph_c0	--	-7.3169
c127552.graph_c0	--	-6.17453		c76186.graph_c0	NAD-dependent glycerol-3-phosphate dehydrogenase N-terminus;; NAD-dependent glycerol-3-phosphate dehydrogenase C-terminus	-6.42591		c121489.graph_c0	Carboxylesterase family	-7.30819
c76186.graph_c0	NAD-dependent glycerol-3-phosphate dehydrogenase N-terminus;; NAD-dependent glycerol-3-phosphate dehydrogenase C-terminus	-6.15435		c127354.graph_c0	--	-6.42591		c115552.graph_c0	--	-7.2906
c127354.graph_c0	--	-6.15435		c66832.graph_c0	Cytochrome P450	-6.4054		c123404.graph_c0	E1-E2 ATPase;; haloacid dehalogenase-like hydrolase;; Heavy-metal-associated domain;; haloacid dehalogenase-like hydrolase	-7.2906
