# Supplementary material for: Glutathione, carbohydrate and other metabolites of Larix olgensis A. Henry reponse to polyethylene glycol-simulated drought stress
Source: PLoS One. 2021 Nov 17;16(11):e0253780. doi: 10.1371/journal.pone.0253780 (PMC8598043; doi:10.1371/journal.pone.0253780)
Supplement: S2 File — (XLS) [file pone.0253780.s002.xls]

## Sheet: T01_vs_T02.up.annotation
#ID	log2FC	annotation
c66337.graph_c0	2.47096	hypothetical protein [Tuber melanosporum Mel28]
c121177.graph_c1	1.77064	Similar to Probable alpha-1,6-mannosyltransferase MNN10; acc. no. P50108 [Pyronema omphalodes CBS 100304]
c119928.graph_c1	1.51504	unknown [Picea sitchensis]
c125222.graph_c0	1.10578	unknown [Picea sitchensis]
c127428.graph_c0	2.2117	hypothetical protein AOQ84DRAFT_355122 [Glonium stellatum]
c78068.graph_c1	6.40791	Similar to hypothetical protein [Tuber melanosporum Mel28]; acc. no. XP_002840708 [Pyronema omphalodes CBS 100304]
c96944.graph_c0	4.70179	hypothetical protein ASPWEDRAFT_44926 [Aspergillus wentii DTO 134E9]
c89157.graph_c0	2.31554	Similar to Uncharacterized membrane protein YLR241W; acc. no. Q06538 [Pyronema omphalodes CBS 100304]
c127729.graph_c0	5.9608	hypothetical protein OsI_21260 [Oryza sativa Indica Group]
c114796.graph_c0	1.99878	unknown [Picea sitchensis]
c114766.graph_c0	1.74513	unknown [Picea sitchensis]
c119272.graph_c0	1.61562	unknown [Picea sitchensis]
c96714.graph_c0	2.42097	Similar to Carbonic anhydrase; acc. no. O94255 [Pyronema omphalodes CBS 100304]
c109035.graph_c0	3.41394	unknown [Picea sitchensis]
c90421.graph_c0	2.10391	Similar to ATP synthase subunit gamma, mitochondrial; acc. no. P49377 [Pyronema omphalodes CBS 100304]
c103269.graph_c0	2.13111	hypothetical protein SELMODRAFT_231311 [Selaginella moellendorffii]
c84765.graph_c0	3.13748	Similar to Uncharacterized protein C5D6.07c; acc. no. O14200 [Pyronema omphalodes CBS 100304]
c114936.graph_c0	2.45582	unknown [Picea sitchensis]
c94703.graph_c0	2.29994	Similar to Protein psi1; acc. no. Q09912 [Pyronema omphalodes CBS 100304]
c117129.graph_c0	2.74514	E3 ubiquitin-protein ligase RHA1B [Brassica napus]
c87652.graph_c0	2.72205	Similar to Probable gamma-glutamyl phosphate reductase; acc. no. Q9UT44 [Pyronema omphalodes CBS 100304]
c125677.graph_c0	2.87477	hypothetical protein BVRB_037930, partial [Beta vulgaris subsp. vulgaris]
c128258.graph_c0	3.41704	Similar to Uncharacterized nucleoloar protein C2C4.08; acc. no. O14041 [Pyronema omphalodes CBS 100304]
c127593.graph_c0	2.30872	Similar to Ribose-5-phosphate isomerase; acc. no. Q6CFH4 [Pyronema omphalodes CBS 100304]
c129578.graph_c0	3.50135	unnamed protein product [Tuber aestivum]
c90997.graph_c0	3.16007	Similar to Uncharacterized protein C691.05c; acc. no. O13621 [Pyronema omphalodes CBS 100304]
c127481.graph_c0	2.85515	Triosephosphate isomerase [Pyrenochaeta sp. DS3sAY3a]
c111852.graph_c0	2.32685	Similar to Proteasome component PRE2; acc. no. P30656 [Pyronema omphalodes CBS 100304]
c84968.graph_c0	2.82002	Similar to Probable coatomer subunit gamma; acc. no. P87140 [Pyronema omphalodes CBS 100304]
c102043.graph_c0	2.3719	Similar to hypothetical protein [Tuber melanosporum Mel28]; acc. no. XP_002841288 [Pyronema omphalodes CBS 100304]
c121694.graph_c0	1.56437	hypothetical protein 0_10415_01, partial [Pinus taeda]
c126015.graph_c0	1.13149	unknown [Picea sitchensis]
c97558.graph_c1	2.53804	unnamed protein product [Tuber aestivum]
c111384.graph_c0	1.27699	hypothetical protein 2_4066_01, partial [Pinus radiata]
c124002.graph_c0	1.88234	unknown [Picea sitchensis]
c107832.graph_c0	2.74542	hypothetical protein, partial [Pinus taeda]
c115964.graph_c0	1.6522	unknown [Picea sitchensis]
c66339.graph_c0	2.5656	Similar to Multiprotein-bridging factor 1; acc. no. Q752P7 [Pyronema omphalodes CBS 100304]
c100294.graph_c0	1.66934	Similar to Ferric/cupric reductase transmembrane component 2; acc. no. P36033 [Pyronema omphalodes CBS 100304]
c96665.graph_c0	3.04153	Similar to 3-ketoacyl-CoA thiolase, peroxisomal; acc. no. Q05493 [Pyronema omphalodes CBS 100304]
c66623.graph_c0	2.1693	Similar to hypothetical protein [Tuber melanosporum Mel28]; acc. no. XP_002835122 [Pyronema omphalodes CBS 100304]
c124739.graph_c0	2.61114	L-gulonolactone oxidase 2 isoform X2 [Amborella trichopoda]
c66567.graph_c0	1.91231	Similar to Adenosylhomocysteinase; acc. no. P83783 [Pyronema omphalodes CBS 100304]
c117380.graph_c0	1.94134	PREDICTED: uncharacterized protein LOC105033060 [Elaeis guineensis]
c65261.graph_c1	3.61654	Similar to Serine/threonine-protein kinase/endoribonuclease IRE1; acc. no. P32361 [Pyronema omphalodes CBS 100304]
c127623.graph_c0	3.30598	Similar to Probable quinone oxidoreductase; acc. no. P38230 [Pyronema omphalodes CBS 100304]
c96766.graph_c1	2.94964	hypothetical protein [Tuber melanosporum Mel28]
c103315.graph_c0	2.2495	Similar to Uncharacterized CDP-alcohol phosphatidyltransferase class-I family protein C22A12.08c; acc. no. O13899 [Pyronema omphalodes CBS 100304]
c94995.graph_c0	2.52668	unnamed protein product [Tuber aestivum]
c66482.graph_c0	2.19376	Similar to ATP synthase subunit f, mitochondrial; acc. no. Q06405 [Pyronema omphalodes CBS 100304]
c103541.graph_c0	1.00701	unknown [Picea sitchensis]
c114634.graph_c0	1.13725	PREDICTED: uncharacterized protein LOC105059916 [Elaeis guineensis]
c66616.graph_c0	2.23455	Similar to Putative acyl-CoA dehydrogenase AidB; acc. no. P33224 [Pyronema omphalodes CBS 100304]
c119007.graph_c0	1.00042	unknown [Picea sitchensis]
c66708.graph_c0	2.53804	Similar to hypothetical protein [Tuber melanosporum Mel28]; acc. no. XP_002835748 [Pyronema omphalodes CBS 100304]
c114706.graph_c1	3.04336	Similar to Dolichol phosphate-mannose biosynthesis regulatory protein; acc. no. Q9USW6 [Pyronema omphalodes CBS 100304]
c120614.graph_c2	2.31055	unknown [Picea sitchensis]
c105876.graph_c0	2.62921	hypothetical protein FNYG_14115 [Fusarium nygamai]
c129923.graph_c0	3.08513	Similar to Calcium/calmodulin-dependent protein kinase kinase 1; acc. no. P97756 [Pyronema omphalodes CBS 100304]
c114475.graph_c0	1.53882	unknown [Picea sitchensis]
c126852.graph_c0	1.48936	unknown [Picea sitchensis]
c112636.graph_c0	2.20801	hypothetical protein RirG_100590 [Rhizophagus irregularis DAOM 197198w]
c121742.graph_c1	2.05037	hypothetical protein [Tuber melanosporum Mel28]
c125004.graph_c4	1.66183	class I chitinase [Pinus contorta]
c114180.graph_c0	1.42362	E,E-alpha-farnesene synthase [Picea abies]
c111203.graph_c0	2.91561	alpha/beta-hydrolase [Gloeophyllum trabeum ATCC 11539]
c96559.graph_c0	2.34421	hypothetical protein [Tuber melanosporum Mel28]
c119104.graph_c0	2.53804	TIR/NBS, partial [Pinus taeda]
c127975.graph_c0	2.54643	Similar to Protein MEMO1; acc. no. Q803S3 [Pyronema omphalodes CBS 100304]
c125393.graph_c1	1.1849	PREDICTED: filament-like plant protein 4 isoform X2 [Lupinus angustifolius]
c126526.graph_c0	1.24426	hypothetical protein CUMW_051230 [Citrus unshiu]
c127776.graph_c0	2.44313	unnamed protein product [Tuber aestivum]
c84305.graph_c0	2.86182	Similar to Membrane protein TMS1; acc. no. Q12116 [Pyronema omphalodes CBS 100304]
c76134.graph_c1	2.91264	hypothetical protein Z520_08022 [Fonsecaea multimorphosa CBS 102226]
c127240.graph_c0	1.40039	unknown [Picea sitchensis]
c83305.graph_c0	2.54992	unnamed protein product [Tuber aestivum]
c65928.graph_c0	2.54734	unnamed protein product [Tuber aestivum]
c66716.graph_c0	3.88345	hypothetical protein [Tuber melanosporum Mel28]
c66851.graph_c0	4.20039	unnamed protein product [Tuber aestivum]
c65944.graph_c0	5.08743	Similar to Zinc finger CCCH domain-containing protein C337.12; acc. no. O74823 [Pyronema omphalodes CBS 100304]
c128148.graph_c0	4.20039	Similar to Uncharacterized solute carrier family 35 member C320.08; acc. no. O59785 [Pyronema omphalodes CBS 100304]
c126490.graph_c0	1.36477	GH3 auxin-responsive promoter [Macleaya cordata]
c65949.graph_c0	2.27068	Similar to Uncharacterized WD repeat-containing protein C17D11.08; acc. no. O74763 [Pyronema omphalodes CBS 100304]
c123509.graph_c0	1.27023	unknown [Picea sitchensis]
c78854.graph_c0	2.58971	Similar to Probable family 17 glucosidase SCW4; acc. no. P53334 [Pyronema omphalodes CBS 100304]
c120807.graph_c0	1.01946	PREDICTED: uncharacterized protein LOC107429928 [Ziziphus jujuba]
c123028.graph_c0	2.42784	PREDICTED: receptor-like protein kinase FERONIA [Nelumbo nucifera]
c66380.graph_c0	1.64909	Similar to Pre-mRNA branch site p14-like protein; acc. no. Q8ITY4 [Pyronema omphalodes CBS 100304]
c119690.graph_c0	1.42936	PREDICTED: probable N-acetyltransferase HLS1 isoform X1 [Ziziphus jujuba]
c80987.graph_c0	2.46622	hypothetical protein [Tuber melanosporum Mel28]
c111248.graph_c0	2.10476	hypothetical protein EPUL_006259, partial [Erysiphe pulchra]
c119572.graph_c0	1.80551	ribonuclease H [Trifolium pratense]
c127809.graph_c0	3.50135	hypothetical protein [Tuber melanosporum Mel28]
c64111.graph_c0	2.37241	Similar to hypothetical protein [Tuber melanosporum Mel28]; acc. no. XP_002839249 [Pyronema omphalodes CBS 100304]
c127426.graph_c0	2.48246	Similar to hypothetical protein [Tuber melanosporum Mel28]; acc. no. XP_002837161 [Pyronema omphalodes CBS 100304]
c121170.graph_c0	1.56877	hypothetical protein CISIN_1g038103mg [Citrus sinensis]
c89706.graph_c0	3.39258	unnamed protein product [Tuber aestivum]
c126314.graph_c1	1.43568	uncharacterized protein LOC18432675 [Amborella trichopoda]
c99888.graph_c0	4.6732	Similar to Cysteine and histidine-rich domain-containing protein 1; acc. no. Q7T3F7 [Pyronema omphalodes CBS 100304]
c127191.graph_c0	2.18979	--
c122006.graph_c0	1.22335	hypothetical protein GSI_05365 [Ganoderma sinense ZZ0214-1]
c117191.graph_c0	1.3091	hypothetical protein PHYPA_030686 [Physcomitrella patens]
c90430.graph_c0	2.64935	unnamed protein product [Tuber aestivum]
c68906.graph_c0	1.86019	Similar to Uncharacterized serine-rich protein C1E8.05; acc. no. O42970 [Pyronema omphalodes CBS 100304]
c122441.graph_c1	2.32779	Similar to Eukaryotic translation initiation factor 3 subunit I; acc. no. A6RUL1 [Pyronema omphalodes CBS 100304]
c66052.graph_c0	2.91353	hypothetical protein [Tuber melanosporum Mel28]
c112510.graph_c1	1.98575	unknown [Picea sitchensis]
c127752.graph_c0	3.47721	Similar to NIPA-like protein 2; acc. no. Q9H841 [Pyronema omphalodes CBS 100304]
c89617.graph_c1	2.63646	unnamed protein product [Tuber aestivum]
c77323.graph_c0	1.88796	Similar to Cytochrome c oxidase subunit 6A, mitochondrial; acc. no. O74471 [Pyronema omphalodes CBS 100304]
c121114.graph_c1	3.90149	unknown [Picea sitchensis]
c108945.graph_c0	1.71273	probable xyloglucan endotransglucosylase/hydrolase protein 10 [Sesamum indicum]
c105053.graph_c0	4.61888	Protein of unknown function [Pyronema omphalodes CBS 100304]
c65905.graph_c0	2.04955	Similar to Ubiquitin carboxyl-terminal hydrolase 14; acc. no. Q11119 [Pyronema omphalodes CBS 100304]
c125522.graph_c0	1.75857	unknown [Picea sitchensis]
c125029.graph_c0	1.28172	unknown [Picea sitchensis]
c111731.graph_c0	3.188	hypothetical protein [Tuber melanosporum Mel28]
c66382.graph_c0	2.54218	Similar to hypothetical protein [Tuber melanosporum Mel28]; acc. no. XP_002835251 [Pyronema omphalodes CBS 100304]
c95549.graph_c0	2.08275	Similar to Probable chromate transport protein; acc. no. Q55027 [Pyronema omphalodes CBS 100304]
c122465.graph_c0	3.45676	unknown [Picea sitchensis]
c66882.graph_c0	3.50135	Similar to Calcineurin B-like protein 7; acc. no. Q3HRP0 [Pyronema omphalodes CBS 100304]
c122456.graph_c2	1.59357	hypothetical protein PHYPA_015198 [Physcomitrella patens]
c66568.graph_c0	3.32974	Similar to Aminoglycoside 3&apos; acc. no. P13250 [Pyronema omphalodes CBS 100304]
c66831.graph_c0	3.53882	unnamed protein product [Tuber aestivum]
c123384.graph_c2	1.82914	Similar to F-box protein YLR352W; acc. no. Q06479 [Pyronema omphalodes CBS 100304]
c66297.graph_c0	2.06927	hypothetical protein [Tuber melanosporum Mel28]
c124670.graph_c4	1.38285	CYP77F31 [Taxus wallichiana var. chinensis]
c116696.graph_c1	1.51061	hypothetical protein SELMODRAFT_181929 [Selaginella moellendorffii]
c112801.graph_c0	1.8239	unknown [Picea sitchensis]
c104969.graph_c0	3.77374	unnamed protein product [Tuber aestivum]
c115671.graph_c0	1.17775	ASR protein [Ginkgo biloba]
c127965.graph_c0	2.77997	Similar to hypothetical protein [Tuber melanosporum Mel28]; acc. no. XP_002840059 [Pyronema omphalodes CBS 100304]
c111930.graph_c1	2.67302	Protein of unknown function [Pyronema omphalodes CBS 100304]
c76250.graph_c0	3.08213	Similar to Protein transport protein sec73; acc. no. O13817 [Pyronema omphalodes CBS 100304]
c88559.graph_c0	2.77257	Similar to Probable enoyl-CoA hydratase 2; acc. no. Q54XZ0 [Pyronema omphalodes CBS 100304]
c117543.graph_c0	2.39137	DNA-directed RNA polymerase IV fifth largest subunit [Pinus canariensis]
c124268.graph_c1	4.77607	unknown [Picea sitchensis]
c66325.graph_c0	3.1637	Similar to Thiamine thiazole synthase; acc. no. Q3V7I4 [Pyronema omphalodes CBS 100304]
c86018.graph_c0	2.63491	Similar to Phosphorylated carbohydrates phosphatase TM_1254; acc. no. Q9X0Y1 [Pyronema omphalodes CBS 100304]
c119816.graph_c1	1.31987	hypothetical protein CL1698Contig1_01, partial [Pinus pinaster]
c103594.graph_c0	2.74237	Similar to 6,7-dimethyl-8-ribityllumazine synthase; acc. no. Q9UVT8 [Pyronema omphalodes CBS 100304]
c84597.graph_c0	4.16297	Similar to NADH-ubiquinone oxidoreductase 78 kDa subunit, mitochondrial; acc. no. P24918 [Pyronema omphalodes CBS 100304]
c108328.graph_c0	1.97941	unnamed protein product [Tuber aestivum]
c66161.graph_c0	3.05933	hypothetical protein CDV55_06375 [Aspergillus turcosus]
c95516.graph_c0	3.70232	Similar to Pirin-like protein; acc. no. Q9SEE4 [Pyronema omphalodes CBS 100304]
c122819.graph_c1	1.63234	phospholipase D alpha 1 [Amborella trichopoda]
c124585.graph_c0	1.33869	polygalacturonase 2 [Oncidium hybrid cultivar]
c96825.graph_c0	2.51424	Similar to Rab GDP-dissociation inhibitor; acc. no. P39958 [Pyronema omphalodes CBS 100304]
c90031.graph_c0	3.27486	hypothetical protein DRE_02140 [Drechslerella stenobrocha 248]
c112245.graph_c0	1.56098	unknown [Picea sitchensis]
c115795.graph_c1	1.9886	unknown [Picea sitchensis]
c76735.graph_c0	3.30489	Similar to hypothetical protein CIMG_06322 [Coccidioides immitis RS]; acc. no. XP_001242426 [Pyronema omphalodes CBS 100304]
c66526.graph_c0	3.08393	Similar to Ribulose-phosphate 3-epimerase; acc. no. P46969 [Pyronema omphalodes CBS 100304]
c120602.graph_c0	3.18572	Similar to GDSL esterase/lipase At5g45920; acc. no. Q6NMR9 [Pyronema omphalodes CBS 100304]
c125241.graph_c0	2.29217	hypothetical protein BVRB_037930, partial [Beta vulgaris subsp. vulgaris]
c127145.graph_c1	2.19133	Similar to Vacuolar protease A; acc. no. O42630 [Pyronema omphalodes CBS 100304]
c124758.graph_c0	2.22424	cysteine-rich receptor-like protein kinase 2 isoform X1 [Arachis duranensis]
c63624.graph_c1	2.02865	Similar to conserved hypothetical protein [Pyrenophora tritici-repentis Pt-1C-BFP]; acc. no. XP_001937305 [Pyronema omphalodes CBS 100304]
c104382.graph_c0	2.49685	Similar to Bromodomain-containing factor 1; acc. no. P35817 [Pyronema omphalodes CBS 100304]
c118860.graph_c2	1.63283	unknown [Picea sitchensis]
c91803.graph_c0	2.75452	snare-like protein [Coniochaeta ligniaria NRRL 30616]
c119965.graph_c0	2.08184	unknown [Picea sitchensis]
c123887.graph_c0	1.93218	proline-rich protein [Pinus taeda]
c116590.graph_c0	3.18408	Protein of unknown function [Pyronema omphalodes CBS 100304]
c97845.graph_c0	2.09115	hypothetical protein [Tuber melanosporum Mel28]
c126805.graph_c0	1.69046	unknown [Picea sitchensis]
c110891.graph_c0	1.08855	unknown [Picea sitchensis]
c80456.graph_c0	2.01725	Similar to hypothetical protein [Tuber melanosporum Mel28]; acc. no. XP_002836243 [Pyronema omphalodes CBS 100304]
c65109.graph_c0	4.50368	GMC oxidoreductase [Sphaerobolus stellatus SS14]
c115240.graph_c0	1.39264	UDP-glycosyltransferase UGT5b [Picea glauca]
c110887.graph_c0	2.14201	Similar to Elongation factor 1-beta; acc. no. O74173 [Pyronema omphalodes CBS 100304]
c125996.graph_c0	2.70934	putative UPF0481 protein At3g02645 [Cucurbita maxima]
c128380.graph_c0	2.2355	Similar to Uncharacterized helicase C550.03c; acc. no. O59801 [Pyronema omphalodes CBS 100304]
c100096.graph_c0	3.67087	Similar to Trafficking protein particle complex subunit 12; acc. no. Q8WVT3 [Pyronema omphalodes CBS 100304]
c97885.graph_c0	2.17863	hypothetical protein [Tuber melanosporum Mel28]
c99275.graph_c0	3.82255	unknown [Picea sitchensis]
c118579.graph_c1	1.26774	putative ammonium transporter AMT2 [Cryptomeria japonica]
c131953.graph_c0	2.61538	unnamed protein product [Tuber aestivum]
c102665.graph_c0	2.46795	--
c124813.graph_c0	1.26449	unknown [Picea sitchensis]
c107696.graph_c0	1.34742	hypothetical protein, partial [Picea sitchensis]
c91040.graph_c0	2.97435	Similar to Inorganic phosphate transporter PHO84; acc. no. P25297 [Pyronema omphalodes CBS 100304]
c121055.graph_c0	1.69635	TPA: polyprotein [Oryza sativa Japonica Group]
c66401.graph_c0	2.73626	Similar to Pyrazinamidase/nicotinamidase; acc. no. P21369 [Pyronema omphalodes CBS 100304]
c100342.graph_c0	2.53804	Ras-like C3 botulinum toxin substrate 1 [Mucor circinelloides f. circinelloides 1006PhL]
c126877.graph_c0	1.17127	PREDICTED: receptor-like protein kinase HAIKU2 [Gossypium hirsutum]
c106955.graph_c0	2.70511	Similar to Uncharacterized protein C1006.03c; acc. no. Q9UTR8 [Pyronema omphalodes CBS 100304]
c94888.graph_c0	3.16007	unnamed protein product [Tuber aestivum]
c109966.graph_c0	1.22166	unknown [Picea sitchensis]
c99908.graph_c0	2.60049	Similar to Sodium transport ATPase 2; acc. no. Q01896 [Pyronema omphalodes CBS 100304]
c115832.graph_c1	4.69663	unknown [Picea sitchensis]
c86118.graph_c0	8.34946	unknown [Picea sitchensis]
c97744.graph_c0	2.11441	Similar to Signal recognition particle receptor subunit alpha; acc. no. Q3MHE8 [Pyronema omphalodes CBS 100304]
c66528.graph_c0	2.72205	Similar to Uncharacterized endoplasmic reticulum membrane protein YGL010W; acc. no. P25338 [Pyronema omphalodes CBS 100304]
c66056.graph_c0	3.61654	unnamed protein product [Tuber aestivum]
c120557.graph_c6	1.2371	unknown [Picea sitchensis]
c116620.graph_c0	2.28583	unknown [Picea sitchensis]
c97631.graph_c0	4.23535	Translation elongation factor eEF1, subunit alpha [Chondrus crispus]
c96115.graph_c0	3.6137	Similar to Adenylyl-sulfate kinase; acc. no. Q92203 [Pyronema omphalodes CBS 100304]
c109933.graph_c0	5.27476	PREDICTED: short-chain dehydrogenase reductase 2a [Eucalyptus grandis]
c127401.graph_c0	3.65797	Similar to Glutamine synthetase; acc. no. Q86ZU6 [Pyronema omphalodes CBS 100304]
c104616.graph_c0	3.0308	phenazine biosynthesis-like [Moniliophthora roreri MCA 2997]
c117705.graph_c0	2.18625	TIR/X, partial [Pinus taeda]
c94486.graph_c0	2.23392	Protein of unknown function [Pyronema omphalodes CBS 100304]
c110006.graph_c0	4.0851	unknown [Picea sitchensis]
c103112.graph_c0	2.71991	(-)-linalool synthase [Picea glauca]
c76232.graph_c0	3.23356	Similar to Uncharacterized helicase C694.02; acc. no. Q9P7T8 [Pyronema omphalodes CBS 100304]
c112257.graph_c1	2.39137	hypothetical protein [Tuber melanosporum Mel28]
c116851.graph_c0	1.65611	serine carboxypeptidase-like 45 isoform X1 [Olea europaea var. sylvestris]
c106465.graph_c1	2.55308	unnamed protein product [Tuber aestivum]
c80331.graph_c0	4.52924	Similar to E3 ubiquitin-protein ligase PIB1; acc. no. Q06651 [Pyronema omphalodes CBS 100304]
c66346.graph_c0	1.89923	unnamed protein product [Tuber aestivum]
c128626.graph_c0	3.97261	putative mip family channel protein [Diaporthe ampelina]
c110197.graph_c1	2.27068	unknown [Picea sitchensis]
c66128.graph_c0	3.42384	Similar to Putative oxidoreductase YteT; acc. no. O34371 [Pyronema omphalodes CBS 100304]
c67254.graph_c0	2.76177	Similar to COP9 signalosome complex subunit 1; acc. no. Q5BD89 [Pyronema omphalodes CBS 100304]
c85491.graph_c0	2.18097	Similar to Proteasome activator complex subunit 4; acc. no. Q14997 [Pyronema omphalodes CBS 100304]
c107421.graph_c1	3.28402	unknown [Picea sitchensis]
c103087.graph_c0	2.16997	Similar to Uncharacterized transcriptional regulatory protein C15D4.02; acc. no. O74308 [Pyronema omphalodes CBS 100304]
c86847.graph_c1	3.08513	Similar to Pre-mRNA-processing-splicing factor 8; acc. no. Q6P2Q9 [Pyronema omphalodes CBS 100304]
c107763.graph_c0	3.63514	thaumatin-like protein L3 [Pinus monticola]
c127990.graph_c0	1.94863	Similar to Protein phosphatase 2C homolog 5; acc. no. Q12511 [Pyronema omphalodes CBS 100304]
c66228.graph_c0	1.8115	unnamed protein product [Tuber aestivum]
c89224.graph_c0	5.04686	Similar to hypothetical protein [Tuber melanosporum Mel28]; acc. no. XP_002835356 [Pyronema omphalodes CBS 100304]
c77372.graph_c0	2.5566	Similar to Vacuolar segregation protein 7; acc. no. P53950 [Pyronema omphalodes CBS 100304]
c66511.graph_c0	3.08193	Similar to Transmembrane GTPase fzo1; acc. no. Q9USY7 [Pyronema omphalodes CBS 100304]
c122542.graph_c3	2.28711	BnaC09g29270D [Brassica napus]
c127140.graph_c0	1.69281	laccase [Pinus taeda]
c105010.graph_c0	2.59083	Similar to Uncharacterized protein C31G5.12c; acc. no. O14109 [Pyronema omphalodes CBS 100304]
c96845.graph_c0	1.65611	Similar to hypothetical protein [Tuber melanosporum Mel28]; acc. no. XP_002836311 [Pyronema omphalodes CBS 100304]
c90916.graph_c0	2.41626	unnamed protein product [Tuber aestivum]
c89022.graph_c0	2.53804	Similar to Protein arginine N-methyltransferase skb1; acc. no. P78963 [Pyronema omphalodes CBS 100304]
c124498.graph_c0	2.49651	hypothetical protein AFLA70_138g002361 [Aspergillus flavus AF70]
c110321.graph_c0	3.1762	Similar to Zinc finger protein zpr1; acc. no. O13724 [Pyronema omphalodes CBS 100304]
c96609.graph_c0	2.57645	Similar to Protein RCR2; acc. no. Q03446 [Pyronema omphalodes CBS 100304]
c105000.graph_c0	2.96321	--
c114521.graph_c0	1.64867	unknown [Picea sitchensis]
c95807.graph_c0	1.71925	hypothetical protein [Tuber melanosporum Mel28]
c117163.graph_c0	2.50783	Zinc finger protein 18 [Grifola frondosa]
c95990.graph_c0	4.88054	hypothetical protein MAJ_11379, partial [Metarhizium majus ARSEF 297]
c124412.graph_c0	4.61888	unknown [Picea sitchensis]
c79793.graph_c0	3.86633	Similar to Serine/threonine-protein phosphatase 2A 56 kDa regulatory subunit delta isoform; acc. no. Q28653 [Pyronema omphalodes CBS 100304]
c102814.graph_c0	2.04476	Similar to Probable Xaa-Pro aminopeptidase GSTUM_00008071001; acc. no. D5GHP2 [Pyronema omphalodes CBS 100304]
c100884.graph_c0	2.62254	Similar to Speckle-type POZ protein-like A; acc. no. Q5BL35 [Pyronema omphalodes CBS 100304]
c98704.graph_c0	3.08513	Protein kinase domain [Macleaya cordata]
c101077.graph_c1	3.18572	Similar to Aspartate aminotransferase, mitochondrial; acc. no. P12344 [Pyronema omphalodes CBS 100304]
c123197.graph_c1	4.46919	Similar to Dimethylglycine dehydrogenase, mitochondrial; acc. no. Q63342 [Pyronema omphalodes CBS 100304]
c88300.graph_c0	2.55271	CYFA0S21e00364g1_1 [Cyberlindnera fabianii]
c126066.graph_c1	3.34592	Similar to hypothetical protein [Tuber melanosporum Mel28]; acc. no. XP_002838883 [Pyronema omphalodes CBS 100304]
c109692.graph_c1	2.52112	Similar to RNA-binding protein rnc1; acc. no. O74919 [Pyronema omphalodes CBS 100304]
c65830.graph_c0	3.49776	Similar to DnaJ homolog subfamily C member 7 homolog; acc. no. Q9HGM9 [Pyronema omphalodes CBS 100304]
c66248.graph_c0	1.93302	Similar to Cytochrome c peroxidase, mitochondrial; acc. no. Q7SDV9 [Pyronema omphalodes CBS 100304]
c113847.graph_c0	2.00785	unknown [Picea sitchensis]
c116768.graph_c0	1.62811	unknown [Picea sitchensis]
c126333.graph_c0	1.0947	putative UPF0481 protein At3g02645 [Cucurbita maxima]
c67148.graph_c0	2.27068	unnamed protein product [Tuber aestivum]
c121021.graph_c0	1.56404	unknown [Picea sitchensis]
c104053.graph_c0	2.8611	Similar to GTP-binding protein ypt1; acc. no. P33723 [Pyronema omphalodes CBS 100304]
c103745.graph_c0	1.91245	Similar to hypothetical protein NFIA_076840 [Neosartorya fischeri NRRL 181]; acc. no. XP_001259649 [Pyronema omphalodes CBS 100304]
c89878.graph_c0	2.77048	hypothetical protein [Tuber melanosporum Mel28]
c106617.graph_c0	2.02865	PREDICTED: probable polygalacturonase [Elaeis guineensis]
c112313.graph_c0	2.95901	Similar to Subtilisin-like protease CPC735_031240; acc. no. C5P4Z8 [Pyronema omphalodes CBS 100304]
c113926.graph_c0	2.72205	Similar to Probable short/branched chain specific acyl-CoA dehydrogenase; acc. no. Q54RR5 [Pyronema omphalodes CBS 100304]
c66955.graph_c0	2.54992	Similar to Serine/threonine-protein kinase oca2; acc. no. O59763 [Pyronema omphalodes CBS 100304]
c83096.graph_c0	2.99937	unnamed protein product [Tuber aestivum]
c127686.graph_c0	2.95164	Similar to Uncharacterized protein C11G11.07; acc. no. Q9USZ2 [Pyronema omphalodes CBS 100304]
c127641.graph_c0	2.77257	hypothetical protein CFD26_09673 [Aspergillus turcosus]
c128963.graph_c0	2.42784	Similar to Autophagy-related protein 9; acc. no. Q4WLT9 [Pyronema omphalodes CBS 100304]
c96910.graph_c0	2.55582	unnamed protein product [Tuber aestivum]
c98106.graph_c1	2.08275	Similar to predicted protein [Trichoderma reesei QM6a]; acc. no. EGR52676 [Pyronema omphalodes CBS 100304]
c66843.graph_c0	2.6697	Similar to Regulatory protein cys-3; acc. no. P22697 [Pyronema omphalodes CBS 100304]
c127420.graph_c0	3.12694	Similar to E3 ubiquitin ligase complex SCF subunit sconC; acc. no. C5FHU9 [Pyronema omphalodes CBS 100304]
c85444.graph_c0	1.68644	Similar to Protein hob3; acc. no. Q9UUM7 [Pyronema omphalodes CBS 100304]
c96771.graph_c0	2.01925	unknown [Picea sitchensis]
c128437.graph_c0	3.67087	ASF1 [Pyronema omphalodes]
c102211.graph_c0	2.72205	unknown [Picea sitchensis]
c100550.graph_c0	3.49776	Similar to Putative mitochondrial carnitine O-acetyltransferase; acc. no. P80235 [Pyronema omphalodes CBS 100304]
c63779.graph_c0	2.83964	Similar to Pre-mRNA-splicing factor rse1; acc. no. Q4WLI5 [Pyronema omphalodes CBS 100304]
c117312.graph_c0	1.46253	antimicrobial peptide 1 [Pinus pinaster]
c118934.graph_c0	1.01886	unknown [Picea sitchensis]
c65940.graph_c0	3.37405	Similar to Galactokinase; acc. no. P09608 [Pyronema omphalodes CBS 100304]
c96961.graph_c1	3.7957	unnamed protein product [Tuber aestivum]
c91746.graph_c0	2.04124	unnamed protein product [Tuber aestivum]
c126330.graph_c0	2.27669	PREDICTED: primary amine oxidase [Vitis vinifera]
c111847.graph_c1	4.82109	laccase-1 [Lactuca sativa]
c82535.graph_c0	1.8232	Similar to Eukaryotic translation initiation factor 1A; acc. no. P55877 [Pyronema omphalodes CBS 100304]
c120933.graph_c0	2.58971	unknown [Picea sitchensis]
c76219.graph_c0	2.71967	Similar to Anthranilate synthase component 1; acc. no. P00899 [Pyronema omphalodes CBS 100304]
c66349.graph_c0	1.38149	Similar to hypothetical protein [Tuber melanosporum Mel28]; acc. no. XP_002836268 [Pyronema omphalodes CBS 100304]
c121940.graph_c2	2.66744	Similar to Uncharacterized protein YMR196W; acc. no. Q04336 [Pyronema omphalodes CBS 100304]
c102324.graph_c0	1.91197	Similar to Uncharacterized RNA-binding protein C23E6.01c; acc. no. O60176 [Pyronema omphalodes CBS 100304]
c79333.graph_c0	2.60238	Similar to Putative oxidoreductase TDA3; acc. no. P38758 [Pyronema omphalodes CBS 100304]
c118651.graph_c0	1.38323	putative leucine-rich repeat receptor-like serine/threonine-protein kinase At2g24130 [Amborella trichopoda]
c125481.graph_c0	2.31554	Similar to Cysteine desulfurase, mitochondrial; acc. no. P87185 [Pyronema omphalodes CBS 100304]
c125004.graph_c0	2.08938	unnamed protein product [Tuber aestivum]
c81085.graph_c0	2.32779	unnamed protein product [Tuber aestivum]
c119977.graph_c1	1.69731	unknown [Picea sitchensis]
c66571.graph_c0	2.62513	Similar to Uncharacterized rhomboid protein AN10929; acc. no. C8VCL5 [Pyronema omphalodes CBS 100304]
c123747.graph_c0	1.25582	galactosyltransferase-like protein [Selaginella moellendorffii]
c108694.graph_c0	1.15357	unknown [Picea sitchensis]
c117171.graph_c0	2.81793	glucose-6-phosphate isomerase [Drechslerella stenobrocha 248]
c96854.graph_c0	2.12554	Similar to hypothetical protein [Tuber melanosporum Mel28]; acc. no. XP_002839185 [Pyronema omphalodes CBS 100304]
c66002.graph_c0	3.13748	Similar to Spermidine synthase; acc. no. Q9Y8H7 [Pyronema omphalodes CBS 100304]
c96705.graph_c0	5.724	Protein of unknown function [Pyronema omphalodes CBS 100304]
c97731.graph_c0	2.61538	Similar to Uncharacterized transporter C22F8.04; acc. no. Q9UUI8 [Pyronema omphalodes CBS 100304]
c126963.graph_c0	1.16437	hypothetical protein CDL15_Pgr022265 [Punica granatum]
c96731.graph_c0	3.23288	Similar to Phenylalanine ammonia-lyase; acc. no. O93967 [Pyronema omphalodes CBS 100304]
c105109.graph_c0	3.78211	Similar to transcription factor RfeF, putative [Aspergillus fumigatus A1163]; acc. no. EDP50394 [Pyronema omphalodes CBS 100304]
c122041.graph_c0	4.59248	unknown [Picea sitchensis]
c127442.graph_c0	3.47896	Similar to Carboxylic acid transporter protein homolog; acc. no. P36035 [Pyronema omphalodes CBS 100304]
c74477.graph_c0	2.2355	hypothetical protein PENFLA_c006G04239 [Penicillium flavigenum]
c116717.graph_c0	2.81535	blue copper protein [Sorghum bicolor]
c122444.graph_c0	1.63241	unknown [Picea sitchensis]
c124278.graph_c0	1.48583	unknown [Picea sitchensis]
c81015.graph_c0	3.01847	Similar to Sulfite reductase [NADPH] flavoprotein component; acc. no. P39692 [Pyronema omphalodes CBS 100304]
c120219.graph_c1	2.54986	CYP77F31 [Taxus wallichiana var. chinensis]
c78960.graph_c0	1.61751	unnamed protein product [Tuber aestivum]
c125106.graph_c1	2.94706	hypothetical protein EPUS_07110 [Endocarpon pusillum Z07020]
c121525.graph_c2	5.34338	Similar to Uncharacterized aminotransferase C6B12.04c; acc. no. O14209 [Pyronema omphalodes CBS 100304]
c106650.graph_c0	5.77457	unknown [Picea sitchensis]
c99901.graph_c0	1.73157	Similar to Citrate synthase, mitochondrial; acc. no. O00098 [Pyronema omphalodes CBS 100304]
c128751.graph_c0	4.56243	flavonoid 3&apos;,5&apos;-hydroxylase [Diaporthe helianthi]
c66940.graph_c0	4.86835	Similar to Nucleoporin nup189; acc. no. Q9UTK4 [Pyronema omphalodes CBS 100304]
c128706.graph_c0	2.61387	Similar to Probable methionine--tRNA ligase, cytoplasmic; acc. no. Q9UUF2 [Pyronema omphalodes CBS 100304]
c66423.graph_c0	2.37327	Similar to Vacuolar membrane protein YPL162C; acc. no. Q12042 [Pyronema omphalodes CBS 100304]
c119290.graph_c0	2.19535	unknown [Picea sitchensis]
c120832.graph_c0	2.89785	Similar to SCF-associated factor 1; acc. no. P38352 [Pyronema omphalodes CBS 100304]
c104726.graph_c0	2.11362	Similar to Uncharacterized protein C1952.06c; acc. no. Q9UUK1 [Pyronema omphalodes CBS 100304]
c128030.graph_c0	2.43646	Similar to CUE domain-containing protein 5; acc. no. O14319 [Pyronema omphalodes CBS 100304]
c128234.graph_c0	2.45041	unnamed protein product [Tuber aestivum]
c82391.graph_c0	2.29067	hypothetical protein RhiirA4_397336 [Rhizophagus irregularis]
c72818.graph_c0	3.00037	hypothetical protein [Tuber melanosporum Mel28]
c130960.graph_c0	3.67087	Similar to J protein JJJ1; acc. no. P53863 [Pyronema omphalodes CBS 100304]
c66208.graph_c0	2.34774	Similar to Chitin deacetylase 1; acc. no. O13842 [Pyronema omphalodes CBS 100304]
c128232.graph_c0	2.97435	Protein of unknown function [Pyronema omphalodes CBS 100304]
c121022.graph_c0	3.21917	Sugar carrier protein C [Apostasia shenzhenica]
c74687.graph_c0	2.81115	Similar to hypothetical protein [Tuber melanosporum Mel28]; acc. no. XP_002836122 [Pyronema omphalodes CBS 100304]
c127984.graph_c0	2.61538	Similar to Inosine triphosphate pyrophosphatase; acc. no. D5GCI8 [Pyronema omphalodes CBS 100304]
c65839.graph_c0	4.41575	hypothetical protein [Tuber melanosporum Mel28]
c67156.graph_c0	3.13748	Similar to Ribose-phosphate pyrophosphokinase 3; acc. no. O94413 [Pyronema omphalodes CBS 100304]
c67802.graph_c0	1.82683	cyclophilin-like domain-containing protein [Microdochium bolleyi]
c65876.graph_c0	2.04955	Similar to Probable 26S proteasome regulatory subunit rpn7; acc. no. Q10335 [Pyronema omphalodes CBS 100304]
c89782.graph_c1	4.56243	calponin homology domain-containing protein [Catenaria anguillulae PL171]
c128893.graph_c0	3.61654	Protein of unknown function [Pyronema omphalodes CBS 100304]
c84375.graph_c0	2.15353	Similar to Protein transport protein SEC24; acc. no. Q2HH63 [Pyronema omphalodes CBS 100304]
c115761.graph_c1	1.4575	unknown [Picea sitchensis]
c127911.graph_c0	2.77257	Similar to hypothetical protein [Tuber melanosporum Mel28]; acc. no. XP_002836255 [Pyronema omphalodes CBS 100304]
c65925.graph_c0	2.59215	hypothetical protein TRIVIDRAFT_122435, partial [Trichoderma virens Gv29-8]
c102057.graph_c0	1.55327	Similar to Septin homolog spn4; acc. no. P48009 [Pyronema omphalodes CBS 100304]
c103993.graph_c0	2.02281	hypothetical protein [Tuber melanosporum Mel28]
c87759.graph_c0	3.373	Similar to V-type proton ATPase subunit a; acc. no. Q01290 [Pyronema omphalodes CBS 100304]
c127923.graph_c0	2.12554	Similar to Spermatogenesis-associated protein 20; acc. no. Q80YT5 [Pyronema omphalodes CBS 100304]
c66562.graph_c0	3.5266	Similar to Urease; acc. no. Q6A3P9 [Pyronema omphalodes CBS 100304]
c86085.graph_c0	1.86332	Similar to Putative aminoacrylate hydrolase RutD; acc. no. Q7CWX3 [Pyronema omphalodes CBS 100304]
c118541.graph_c0	1.11795	NPF family transporter [Pinus pinaster]
c127614.graph_c0	2.059	Similar to Vacuolar aminopeptidase 1; acc. no. P14904 [Pyronema omphalodes CBS 100304]
c111375.graph_c0	2.43563	Similar to Negative regulator of the PHO system; acc. no. Q6C7U8 [Pyronema omphalodes CBS 100304]
c121348.graph_c2	2.60315	unknown [Picea sitchensis]
c90420.graph_c0	3.02218	Similar to Uncharacterized J domain-containing protein C3E7.11c; acc. no. O59731 [Pyronema omphalodes CBS 100304]
c127703.graph_c0	2.92434	Similar to H(+)/Cl(-) exchange transporter 3; acc. no. P51790 [Pyronema omphalodes CBS 100304]
c111296.graph_c0	2.12626	unnamed protein product [Tuber aestivum]
c111668.graph_c1	3.05083	uncharacterized protein At1g04910 isoform X2 [Amborella trichopoda]
c124754.graph_c0	2.35652	hypothetical protein AMTR_s00169p00032570 [Amborella trichopoda]
c127812.graph_c0	2.49858	hypothetical protein [Tuber melanosporum Mel28]
c122542.graph_c0	2.51142	orf187 (mitochondrion) [Bupleurum falcatum]
c121089.graph_c0	1.85207	--
c66186.graph_c0	3.37125	Similar to L-fucose-proton symporter; acc. no. P11551 [Pyronema omphalodes CBS 100304]
c96599.graph_c0	2.52903	Similar to Elongation factor 3; acc. no. P25997 [Pyronema omphalodes CBS 100304]
c116147.graph_c0	3.33577	Similar to Dicarboxylic amino acid permease; acc. no. P53388 [Pyronema omphalodes CBS 100304]
c94157.graph_c0	2.40479	unnamed protein product [Tuber aestivum]
c116522.graph_c0	1.58382	unknown [Picea sitchensis]
c128650.graph_c0	5.46826	Similar to L-tyrosine decarboxylase; acc. no. B8GDM7 [Pyronema omphalodes CBS 100304]
c116333.graph_c0	1.11329	unknown [Picea sitchensis]
c63745.graph_c0	3.5601	ankyrin repeat and zinc finger domain containing protein 1 [Metarhizium acridum CQMa 102]
c127083.graph_c0	4.72556	Similar to Phosphatidylinositol 3-kinase tor2; acc. no. Q9Y7K2 [Pyronema omphalodes CBS 100304]
c117092.graph_c0	2.13369	protein DMR6-LIKE OXYGENASE 2-like [Hevea brasiliensis]
c99095.graph_c0	4.20039	Similar to GTP-binding protein 1; acc. no. O00178 [Pyronema omphalodes CBS 100304]
c119800.graph_c0	3.16486	unnamed protein product [Tuber aestivum]
c63971.graph_c0	2.61538	putative secondary metabolite prenyltransferase [Heterobasidion irregulare TC 32-1]
c82630.graph_c0	2.54643	Similar to Activator of stress genes 1; acc. no. P40467 [Pyronema omphalodes CBS 100304]
c66277.graph_c0	2.89198	hypothetical protein M422DRAFT_39832, partial [Sphaerobolus stellatus SS14]
c127993.graph_c0	3.58572	Similar to Transcriptional regulatory protein rxt2; acc. no. O94355 [Pyronema omphalodes CBS 100304]
c85097.graph_c0	3.19922	hypothetical protein CC1G_08894 [Coprinopsis cinerea okayama7#130]
c66861.graph_c0	2.45041	Similar to Putative glycine--tRNA ligase; acc. no. Q10179 [Pyronema omphalodes CBS 100304]
c126179.graph_c0	1.51504	hypothetical protein SELMODRAFT_7330, partial [Selaginella moellendorffii]
c110656.graph_c0	2.61387	methyl-CpG-binding domain-containing protein 5 isoform X3 [Amborella trichopoda]
c124182.graph_c0	2.14161	unknown [Picea sitchensis]
c127711.graph_c0	2.52749	unnamed protein product [Tuber aestivum]
c72014.graph_c0	4.12456	related to integral membrane ankyrin-repeat protein Kidins220 (protein kinase D substrate) [Fusarium oxysporum]
c79270.graph_c0	2.82138	hypothetical protein HIM_02962 [Hirsutella minnesotensis 3608]
c118294.graph_c0	4.34104	LRK1 [Pinus tabuliformis]
c94440.graph_c0	2.95862	Similar to Uncharacterized GTP-binding protein YjiA; acc. no. P24203 [Pyronema omphalodes CBS 100304]
c84565.graph_c0	2.2355	Similar to Eukaryotic translation initiation factor 3 subunit A; acc. no. A1D4A7 [Pyronema omphalodes CBS 100304]
c96560.graph_c0	2.41626	Similar to Probable proteasome subunit beta type-7; acc. no. Q09841 [Pyronema omphalodes CBS 100304]
c128371.graph_c0	2.19864	Similar to T-complex protein 1 subunit gamma; acc. no. O74341 [Pyronema omphalodes CBS 100304]
c123504.graph_c0	2.64123	LOB domain-containing protein 41-like [Helianthus annuus]
c124187.graph_c0	1.97913	unknown [Picea sitchensis]
c81287.graph_c0	2.68591	Similar to UBX domain-containing protein 6; acc. no. Q9BZV1 [Pyronema omphalodes CBS 100304]
c127225.graph_c0	1.42722	hypothetical protein [Cryptomeria japonica]
c128065.graph_c0	5.16531	hypothetical protein PIIN_05021 [Serendipita indica DSM 11827]
c93948.graph_c0	2.95164	hypothetical protein UA08_03757 [Talaromyces atroroseus]
c126053.graph_c1	3.04336	Similar to Morphogenesis-related protein MSB1; acc. no. P21339 [Pyronema omphalodes CBS 100304]
c116239.graph_c0	3.61465	Protein of unknown function [Pyronema omphalodes CBS 100304]
c85239.graph_c1	2.61538	unnamed protein product [Tuber aestivum]
c85020.graph_c0	1.70595	Similar to Nascent polypeptide-associated complex subunit alpha; acc. no. Q5AYK0 [Pyronema omphalodes CBS 100304]
c100632.graph_c0	4.00278	Similar to Phosphopantetheine adenylyltransferase; acc. no. Q9ZPV8 [Pyronema omphalodes CBS 100304]
c78651.graph_c0	3.39362	hypothetical protein [Tuber melanosporum Mel28]
c67112.graph_c0	2.31554	hypothetical protein W97_04461 [Coniosporium apollinis CBS 100218]
c84395.graph_c0	2.77411	PP2C-domain-containing protein [Pezoloma ericae]
c103408.graph_c0	2.6675	Similar to Inorganic phosphate transport protein PHO88; acc. no. P38264 [Pyronema omphalodes CBS 100304]
c73375.graph_c1	2.09701	Similar to Adenylate cyclase; acc. no. Q01513 [Pyronema omphalodes CBS 100304]
c97227.graph_c0	3.08393	Similar to Transcription initiation factor IIF subunit alpha; acc. no. P41895 [Pyronema omphalodes CBS 100304]
c96787.graph_c0	2.25605	--
c114059.graph_c0	3.12293	Similar to Homeobox protein HOY1; acc. no. Q99160 [Pyronema omphalodes CBS 100304]
c66259.graph_c0	2.42917	Similar to Serine/threonine-protein phosphatase PP2A-2 catalytic subunit; acc. no. Q8X178 [Pyronema omphalodes CBS 100304]
c126305.graph_c1	1.38045	PREDICTED: uncharacterized protein At1g76070 [Nelumbo nucifera]
c116495.graph_c0	1.17408	unknown [Picea sitchensis]
c66479.graph_c0	2.18533	Similar to Biotin synthase, mitochondrial; acc. no. P32451 [Pyronema omphalodes CBS 100304]
c77964.graph_c0	3.55718	Similar to Protein STB3; acc. no. Q750U1 [Pyronema omphalodes CBS 100304]
c66452.graph_c0	3.23383	Similar to Glycerol kinase; acc. no. A9WJ21 [Pyronema omphalodes CBS 100304]
c124938.graph_c0	1.2132	unknown [Picea sitchensis]
c66266.graph_c0	3.08144	Similar to Calcineurin subunit B; acc. no. P87072 [Pyronema omphalodes CBS 100304]
c103348.graph_c0	1.73606	hypothetical protein [Tuber melanosporum Mel28]
c118504.graph_c2	3.78842	LRK1 [Pinus tabuliformis]
c90770.graph_c0	2.89384	Similar to Salicylaldehyde dehydrogenase; acc. no. P0A390 [Pyronema omphalodes CBS 100304]
c121845.graph_c0	1.29033	bidirectional sugar transporter SWEET1a isoform X1 [Asparagus officinalis]
c100705.graph_c0	4.41575	Similar to T-complex protein 1 subunit epsilon; acc. no. Q9UTM4 [Pyronema omphalodes CBS 100304]
c94510.graph_c0	2.5083	Similar to Probable dipeptidyl peptidase 3; acc. no. Q08225 [Pyronema omphalodes CBS 100304]
c121136.graph_c2	2.18097	kinase-like protein [Lepidopterella palustris CBS 459.81]
c128999.graph_c0	2.45801	Similar to Serine/threonine-protein kinase 32A; acc. no. Q8WU08 [Pyronema omphalodes CBS 100304]
c114386.graph_c1	3.71913	hypothetical protein PAXINDRAFT_26335, partial [Paxillus involutus ATCC 200175]
c101407.graph_c0	2.80584	Similar to Dilute domain-containing protein C25B8.08; acc. no. Q9UTB0 [Pyronema omphalodes CBS 100304]
c65840.graph_c0	1.98335	Similar to Protein disulfide-isomerase erp38; acc. no. Q92249 [Pyronema omphalodes CBS 100304]
c124357.graph_c4	1.09099	WAT1-related protein At1g21890 [Amborella trichopoda]
c110344.graph_c0	4.13833	unknown [Picea sitchensis]
c65601.graph_c0	3.67087	Similar to Uncharacterized WD repeat-containing protein C25H1.08c; acc. no. O13982 [Pyronema omphalodes CBS 100304]
c109357.graph_c0	3.91548	transcription factor JAMYB [Sorghum bicolor]
c121475.graph_c0	3.49915	1-aminocyclopropane-1-carboxylate oxidase 1 [Pinus taeda]
c127561.graph_c0	2.32896	unnamed protein product [Tuber aestivum]
c127642.graph_c0	1.94863	Similar to 26S proteasome regulatory subunit rpn-8; acc. no. Q8WZY4 [Pyronema omphalodes CBS 100304]
c104164.graph_c0	3.16181	hypothetical protein GX50_03418 [Emmonsia crescens]
c108329.graph_c0	3.85074	probable WRKY transcription factor 51 [Cucurbita pepo subsp. pepo]
c118647.graph_c0	2.29	unknown [Picea sitchensis]
c100048.graph_c0	3.97261	unnamed protein product [Tuber aestivum]
c101291.graph_c0	2.95862	unnamed protein product [Tuber aestivum]
c128641.graph_c0	3.97897	Similar to hypothetical protein [Tuber melanosporum Mel28]; acc. no. XP_002841420 [Pyronema omphalodes CBS 100304]
c127840.graph_c0	3.64115	Similar to hypothetical protein [Tuber melanosporum Mel28]; acc. no. XP_002838054 [Pyronema omphalodes CBS 100304]
c79129.graph_c0	4.1795	Similar to Protein AHC1; acc. no. Q12433 [Pyronema omphalodes CBS 100304]
c103552.graph_c0	3.23457	Similar to Uncharacterized protein y4oV; acc. no. P55607 [Pyronema omphalodes CBS 100304]
c66678.graph_c0	2.33929	Similar to Cytidine deaminase; acc. no. P32320 [Pyronema omphalodes CBS 100304]
c109165.graph_c0	2.41626	unknown [Picea sitchensis]
c102428.graph_c0	2.43883	Similar to ATP-dependent RNA helicase dbp2; acc. no. A1DGZ7 [Pyronema omphalodes CBS 100304]
c64412.graph_c0	2.61387	Similar to Saccharolysin; acc. no. P25375 [Pyronema omphalodes CBS 100304]
c105505.graph_c0	1.42362	PREDICTED: type I inositol 1,4,5-trisphosphate 5-phosphatase CVP2-like [Populus euphratica]
c109434.graph_c0	3.04336	unknown [Picea sitchensis]
c68977.graph_c0	2.03987	Similar to Probable UTP--glucose-1-phosphate uridylyltransferase; acc. no. P78811 [Pyronema omphalodes CBS 100304]
c79451.graph_c0	5.87923	Similar to Probable metal-nicotianamine transporter YSL11; acc. no. Q7X660 [Pyronema omphalodes CBS 100304]
c103989.graph_c0	2.78765	Similar to Programmed cell death protein 5; acc. no. P56812 [Pyronema omphalodes CBS 100304]
c80872.graph_c0	2.77484	Similar to Glucose-6-phosphate 1-dehydrogenase; acc. no. P48826 [Pyronema omphalodes CBS 100304]
c96800.graph_c0	2.49858	unknown [Picea sitchensis]
c125474.graph_c1	2.72063	LOB domain-containing protein 29-like [Asparagus officinalis]
c123656.graph_c1	1.12553	peroxidase [Picea abies]
c112573.graph_c0	1.209	unknown [Picea sitchensis]
c108371.graph_c0	6.63016	unknown [Picea sitchensis]
c117195.graph_c0	2.86859	Similar to Protein pim1; acc. no. P28745 [Pyronema omphalodes CBS 100304]
c103555.graph_c0	2.78765	ubiquitin [Magnaporthe oryzae Y34]
c117868.graph_c0	1.47982	putative TIR-NBS-LRR protein [Pinus monticola]
c96948.graph_c0	2.85506	Similar to hypothetical protein [Tuber melanosporum Mel28]; acc. no. XP_002837096 [Pyronema omphalodes CBS 100304]
c127436.graph_c0	1.61243	Similar to 60S acidic ribosomal protein P0; acc. no. Q9C3Z6 [Pyronema omphalodes CBS 100304]
c89434.graph_c1	4.06256	Similar to hypothetical protein AOL_s00215g133 [Arthrobotrys oligospora ATCC 24927]; acc. no. EGX43397 [Pyronema omphalodes CBS 100304]
c98164.graph_c0	4.1026	Similar to Regulatory protein GAL4; acc. no. P04386 [Pyronema omphalodes CBS 100304]
c125480.graph_c0	1.02762	hypothetical protein JCGZ_24864 [Jatropha curcas]
c66564.graph_c0	3.31899	Similar to hypothetical protein PIIN_09350 [Piriformospora indica DSM 11827]; acc. no. CCA75366 [Pyronema omphalodes CBS 100304]
c128787.graph_c0	3.00161	hypothetical protein [Tuber melanosporum Mel28]
c96795.graph_c0	2.08275	Similar to Peptidase M20 domain-containing protein C757.05c; acc. no. O74916 [Pyronema omphalodes CBS 100304]
c122619.graph_c0	5.04686	uncharacterized protein LOC109846252 [Asparagus officinalis]
c124018.graph_c2	1.19721	probable galactinol--sucrose galactosyltransferase 6 [Sesamum indicum]
c112691.graph_c3	4.35866	pseudolarene synthase [Pseudolarix amabilis]
c120726.graph_c0	2.44844	unnamed protein product [Tuber aestivum]
c89280.graph_c0	2.61538	hypothetical protein [Tuber melanosporum Mel28]
c66700.graph_c0	1.91282	Protein of unknown function [Pyronema omphalodes CBS 100304]
c122658.graph_c0	2.66593	unknown [Picea sitchensis]
c123977.graph_c1	3.12744	Similar to mating type protein MAT1-1-1 [Tuber melanosporum]; acc. no. ADU56595 [Pyronema omphalodes CBS 100304]
c86797.graph_c0	2.1916	Similar to Sterol regulatory element-binding protein 1; acc. no. Q9UUD1 [Pyronema omphalodes CBS 100304]
c105482.graph_c0	3.55621	hypothetical protein [Tuber melanosporum Mel28]
c96672.graph_c0	2.5247	Similar to Putative epoxide hydrolase; acc. no. Q06816 [Pyronema omphalodes CBS 100304]
c81244.graph_c0	4.50368	hypothetical protein MA16_Dca027399 [Dendrobium catenatum]
c123704.graph_c0	7.54488	PREDICTED: lachrymatory-factor synthase [Vitis vinifera]
c123944.graph_c1	1.54976	Similar to tRNA1(Val) (adenine(37)-N6)-methyltransferase; acc. no. B2RK25 [Pyronema omphalodes CBS 100304]
c126656.graph_c0	1.04446	clavata 1-like protein [Pinus pinea]
c124020.graph_c0	1.59935	uncharacterized protein LOC18438387 [Amborella trichopoda]
c93867.graph_c0	2.56757	hypothetical protein BABINDRAFT_55433 [Babjeviella inositovora NRRL Y-12698]
c95306.graph_c0	2.74542	Similar to Protein scd2/ral3; acc. no. P40996 [Pyronema omphalodes CBS 100304]
c80181.graph_c0	3.43704	Similar to ATP-dependent RNA helicase DBP5; acc. no. Q6BRE4 [Pyronema omphalodes CBS 100304]
c65885.graph_c0	2.52395	Similar to Beta-TrCP; acc. no. Q91854 [Pyronema omphalodes CBS 100304]
c120161.graph_c1	2.38147	unknown [Picea sitchensis]
c112461.graph_c0	1.88116	wall-associated receptor kinase-like 14 [Amborella trichopoda]
c110953.graph_c0	3.01207	CKX2 [Pinus tabuliformis]
c66691.graph_c0	2.64886	Similar to Serine--tRNA ligase, cytoplasmic; acc. no. O14018 [Pyronema omphalodes CBS 100304]
c99864.graph_c0	2.059	Similar to mRNA 3&apos; acc. no. Q4IPA4 [Pyronema omphalodes CBS 100304]
c87666.graph_c0	3.14587	hypothetical protein IQ07DRAFT_502809 [Pyrenochaeta sp. DS3sAY3a]
c66334.graph_c0	2.51072	hypothetical protein THITE_2119921 [Thielavia terrestris NRRL 8126]
c106553.graph_c0	2.52017	unknown [Picea sitchensis]
c67175.graph_c0	3.78842	Similar to Ribose-phosphate pyrophosphokinase 1; acc. no. P32895 [Pyronema omphalodes CBS 100304]
c85682.graph_c0	4.50368	Similar to Bis(5&apos;-nucleosyl)-tetraphosphatase; acc. no. B2VGQ8 [Pyronema omphalodes CBS 100304]
c66057.graph_c0	2.2355	Similar to PX domain-containing protein C1450.12; acc. no. Q9Y7N9 [Pyronema omphalodes CBS 100304]
c90204.graph_c0	2.10476	Similar to Demethylmenaquinone methyltransferase; acc. no. Q9RRT0 [Pyronema omphalodes CBS 100304]
c127914.graph_c0	2.83964	Similar to 26S proteasome regulatory subunit rpn12; acc. no. P50524 [Pyronema omphalodes CBS 100304]
c112494.graph_c0	1.71167	unknown [Picea sitchensis]
c67179.graph_c0	3.26356	Similar to N-terminal acetyltransferase A complex subunit nat1; acc. no. O74985 [Pyronema omphalodes CBS 100304]
c96921.graph_c0	2.31579	Similar to ATP synthase subunit alpha, mitochondrial; acc. no. P37211 [Pyronema omphalodes CBS 100304]
c128514.graph_c0	4.82488	Similar to AP-1 complex subunit beta-1; acc. no. O35643 [Pyronema omphalodes CBS 100304]
c111188.graph_c0	1.32641	unknown [Picea sitchensis]
c101400.graph_c0	1.47045	unknown [Picea sitchensis]
c93303.graph_c0	1.77252	Similar to hypothetical protein AOL_s00215g434 [Arthrobotrys oligospora ATCC 24927]; acc. no. EGX43698 [Pyronema omphalodes CBS 100304]
c108313.graph_c0	1.4203	sodium/hydrogen exchanger family protein [Cryptomeria japonica]
c127826.graph_c0	3.188	Similar to hypothetical protein [Tuber melanosporum Mel28]; acc. no. XP_002839579 [Pyronema omphalodes CBS 100304]
c67398.graph_c0	3.50135	Similar to Uncharacterized protein C1709.03; acc. no. O74728 [Pyronema omphalodes CBS 100304]
c127708.graph_c0	2.63646	unnamed protein product [Tuber aestivum]
c97513.graph_c0	3.08213	Similar to F-box/WD repeat-containing protein 7; acc. no. Q969H0 [Pyronema omphalodes CBS 100304]
c111965.graph_c0	1.87945	hypothetical protein POSPLADRAFT_1158679 [Postia placenta MAD-698-R-SB12]
c109840.graph_c0	2.2851	hypothetical protein SCLCIDRAFT_100803 [Scleroderma citrinum Foug A]
c71380.graph_c0	4.61888	Similar to hypothetical protein [Tuber melanosporum Mel28]; acc. no. XP_002835199 [Pyronema omphalodes CBS 100304]
c93910.graph_c0	1.85248	Similar to Elongation factor 1-gamma 2; acc. no. P36008 [Pyronema omphalodes CBS 100304]
c121594.graph_c0	2.25664	unknown [Picea sitchensis]
c112279.graph_c0	1.50612	hypothetical protein PHYPA_006574 [Physcomitrella patens]
c95898.graph_c1	2.86967	Similar to Cell division control protein 48; acc. no. Q5AWS6 [Pyronema omphalodes CBS 100304]
c111540.graph_c0	2.74281	Similar to Alpha-glucosidase 2; acc. no. Q9F234 [Pyronema omphalodes CBS 100304]
c102473.graph_c0	3.49776	hypothetical protein [Tuber melanosporum Mel28]
c127985.graph_c0	2.32779	hypothetical protein [Tuber melanosporum Mel28]
c121398.graph_c1	3.46912	peroxidase [Picea abies]
c129061.graph_c0	2.91561	Similar to Probable translation initiation factor eIF-2B subunit epsilon; acc. no. P56287 [Pyronema omphalodes CBS 100304]
c66105.graph_c0	2.03556	unnamed protein product [Tuber aestivum]
c65912.graph_c0	2.1693	Similar to Threonine--tRNA ligase, cytoplasmic; acc. no. P87144 [Pyronema omphalodes CBS 100304]
c123330.graph_c0	2.94647	Similar to hypothetical protein [Tuber melanosporum Mel28]; acc. no. XP_002838323 [Pyronema omphalodes CBS 100304]
c118747.graph_c1	1.50149	CYP866B10 [Taxus wallichiana var. chinensis]
c65943.graph_c0	3.52807	Similar to Probable argininosuccinate lyase; acc. no. P50514 [Pyronema omphalodes CBS 100304]
c113890.graph_c0	1.88796	unknown [Picea sitchensis]
c108268.graph_c0	2.01425	Similar to Syntaxin-12; acc. no. Q5RBW6 [Pyronema omphalodes CBS 100304]
c109894.graph_c0	1.24526	sucrose synthase [Pinus taeda]
c66772.graph_c0	2.42337	Similar to Protein argonaute; acc. no. O74957 [Pyronema omphalodes CBS 100304]
c108634.graph_c0	2.83329	Similar to Elongation factor Tu, mitochondrial; acc. no. P02992 [Pyronema omphalodes CBS 100304]
c116310.graph_c0	2.7823	PREDICTED: uncharacterized protein LOC103997701 [Musa acuminata subsp. malaccensis]
c111162.graph_c0	3.45878	unknown [Picea sitchensis]
c120773.graph_c0	2.33755	late embryogenesis abundant protein, partial [Picea glauca]
c128214.graph_c0	1.8513	unnamed protein product [Tuber aestivum]
c127707.graph_c0	3.13748	Similar to hypothetical protein [Tuber melanosporum Mel28]; acc. no. XP_002842049 [Pyronema omphalodes CBS 100304]
c126813.graph_c0	2.67147	unknown [Picea sitchensis]
c121146.graph_c0	1.9398	CYP74A74 [Taxus wallichiana var. chinensis]
c81530.graph_c0	3.5601	Similar to ATP-binding cassette sub-family D member 2; acc. no. Q9UBJ2 [Pyronema omphalodes CBS 100304]
c67346.graph_c0	3.28402	Similar to Probable glutamate 5-kinase; acc. no. O13810 [Pyronema omphalodes CBS 100304]
c80895.graph_c0	1.64221	hypothetical protein [Tuber melanosporum Mel28]
c67305.graph_c0	2.91561	hypothetical protein [Tuber melanosporum Mel28]
c123445.graph_c0	1.44943	unknown [Picea sitchensis]
c117695.graph_c1	2.19214	Protein of unknown function [Pyronema omphalodes CBS 100304]
c127791.graph_c0	2.44844	hypothetical protein FOTG_17743 [Fusarium oxysporum f. sp. vasinfectum 25433]
c66370.graph_c0	2.1341	Similar to Ran-specific GTPase-activating protein 1; acc. no. P41920 [Pyronema omphalodes CBS 100304]
c114177.graph_c0	2.87706	unknown [Picea sitchensis]
c123189.graph_c0	3.66808	probable WRKY transcription factor 51 [Cucurbita pepo subsp. pepo]
c116314.graph_c0	2.721	Similar to Glycogen debranching enzyme; acc. no. Q06625 [Pyronema omphalodes CBS 100304]
c118983.graph_c0	1.80814	DAL5 [Pinus tabuliformis]
c110147.graph_c0	2.20791	hypothetical protein PLICRDRAFT_33769 [Plicaturopsis crispa FD-325 SS-3]
c122798.graph_c0	2.1816	hypothetical protein BVRB_041110, partial [Beta vulgaris subsp. vulgaris]
c108477.graph_c0	2.77257	unknown [Picea sitchensis]
c66656.graph_c0	2.41514	Similar to hypothetical protein NECHADRAFT_82305 [Nectria haematococca mpVI 77-13-4]; acc. no. XP_003039580 [Pyronema omphalodes CBS 100304]
c94999.graph_c0	2.86859	unnamed protein product [Tuber aestivum]
c64123.graph_c0	2.6697	Similar to Protein sum2; acc. no. Q9HGL3 [Pyronema omphalodes CBS 100304]
c92030.graph_c0	2.55935	Similar to Proteasome component PRE4; acc. no. P30657 [Pyronema omphalodes CBS 100304]
c117017.graph_c2	1.49556	unknown [Picea sitchensis]
c129874.graph_c0	3.53882	Similar to Extragenic suppressor of kinetochore protein 1; acc. no. O74511 [Pyronema omphalodes CBS 100304]
c86389.graph_c0	2.86859	Similar to Protein pyrABCN; acc. no. O93937 [Pyronema omphalodes CBS 100304]
c91771.graph_c0	4.34104	hypothetical protein BCR34DRAFT_642708 [Clohesyomyces aquaticus]
c120675.graph_c0	2.11933	unknown [Picea sitchensis]
c128274.graph_c0	4.0851	unnamed protein product [Tuber aestivum]
c107876.graph_c0	1.42599	unknown [Picea sitchensis]
c125198.graph_c0	1.5046	flavonol synthase [Ginkgo biloba]
c105255.graph_c0	3.21255	Similar to Low-affinity potassium transport protein; acc. no. P28584 [Pyronema omphalodes CBS 100304]
c78035.graph_c0	3.04092	Ankyrin repeat domain-containing 52 protein [Rutstroemia sp. NJR-2017a WRK4]
c121277.graph_c0	1.05893	unknown [Picea sitchensis]
c66391.graph_c0	2.34397	Similar to Meiotic expression up-regulated protein 6; acc. no. O94356 [Pyronema omphalodes CBS 100304]
c127653.graph_c0	3.51725	Similar to 26S proteasome non-ATPase regulatory subunit 12; acc. no. Q5RBI3 [Pyronema omphalodes CBS 100304]
c121758.graph_c0	1.63002	PREDICTED: pleiotropic drug resistance protein 1-like [Nelumbo nucifera]
c110748.graph_c1	5.10377	hypothetical protein, partial [Pinus taeda]
c96281.graph_c0	2.27608	Similar to Geranylgeranyl pyrophosphate synthase; acc. no. P24322 [Pyronema omphalodes CBS 100304]
c99905.graph_c0	3.11346	Similar to Superoxide-generating NADPH oxidase heavy chain subunit A; acc. no. Q9XYS3 [Pyronema omphalodes CBS 100304]
c66706.graph_c0	2.46341	Similar to Lactoylglutathione lyase; acc. no. Q09751 [Pyronema omphalodes CBS 100304]
c66256.graph_c0	2.52749	Similar to Uncharacterized protein C9E9.04; acc. no. O14290 [Pyronema omphalodes CBS 100304]
c125864.graph_c0	1.33084	PREDICTED: phosphoenolpyruvate carboxykinase [ATP]-like [Ziziphus jujuba]
c66696.graph_c0	3.10202	Similar to T-complex protein 1 subunit alpha; acc. no. O94501 [Pyronema omphalodes CBS 100304]
c123853.graph_c0	5.46609	PREDICTED: uncharacterized protein LOC100241465 [Vitis vinifera]
c123105.graph_c0	1.6651	PREDICTED: trifunctional UDP-glucose 4,6-dehydratase/UDP-4-keto-6-deoxy-D-glucose 3,5-epimerase/UDP-4-keto-L-rhamnose-reductase RHM1-like [Glycine max]
c101806.graph_c0	2.71991	Similar to Aromatic amino acid aminotransferase C56E4.03; acc. no. O14192 [Pyronema omphalodes CBS 100304]
c82180.graph_c0	2.16122	hypothetical protein CQW23_33044 [Capsicum baccatum]
c91383.graph_c0	2.09115	Similar to hypothetical protein [Tuber melanosporum Mel28]; acc. no. XP_002838835 [Pyronema omphalodes CBS 100304]
c105470.graph_c0	2.39137	unnamed protein product [Tuber aestivum]
c112748.graph_c0	1.52988	peroxidase [Pinus thunbergii]
c70173.graph_c0	2.86859	putative transcriptional activator srcap-like protein [Neofusicoccum parvum UCRNP2]
c128597.graph_c0	4.50368	Similar to G/U mismatch-specific uracil DNA glycosylase; acc. no. O59825 [Pyronema omphalodes CBS 100304]
c110793.graph_c0	2.6697	hypothetical protein V501_04907 [Pseudogymnoascus sp. VKM F-4519 (FW-2642)]
c123829.graph_c0	2.11868	unknown [Picea sitchensis]
c80008.graph_c1	2.01725	unnamed protein product [Tuber aestivum]
c125082.graph_c1	1.4407	unknown [Picea sitchensis]
c115975.graph_c0	1.34021	unknown [Picea sitchensis]
c124364.graph_c0	3.91379	Similar to conserved hypothetical protein [Ajellomyces capsulatus NAm1]; acc. no. XP_001543648 [Pyronema omphalodes CBS 100304]
c64013.graph_c0	3.45878	Similar to Uncharacterized protein PB2B2.06c; acc. no. Q9HDU9 [Pyronema omphalodes CBS 100304]
c117188.graph_c0	1.67291	UDP-glucuronosyl/UDP-glucosyltransferase [Macleaya cordata]
c124761.graph_c0	2.80626	Similar to Mannose-6-phosphate isomerase; acc. no. Q66WM4 [Pyronema omphalodes CBS 100304]
c106271.graph_c0	3.06295	Similar to Heat shock 70 kDa protein 12A; acc. no. O43301 [Pyronema omphalodes CBS 100304]
c87370.graph_c0	3.09699	Similar to Pyruvate kinase; acc. no. P22360 [Pyronema omphalodes CBS 100304]
c66651.graph_c0	2.62172	Similar to Uncharacterized leucine-rich repeat-containing protein C926.06c; acc. no. Q9UUG2 [Pyronema omphalodes CBS 100304]
c105823.graph_c0	3.06567	unknown [Picea sitchensis]
c96851.graph_c0	2.43468	Similar to 26S proteasome non-ATPase regulatory subunit 3; acc. no. O43242 [Pyronema omphalodes CBS 100304]
c123122.graph_c0	3.90549	hypothetical protein, partial [Pinus taeda]
c118886.graph_c0	6.55826	early nodulin-like protein 14 [Zostera marina]
c125264.graph_c2	1.06589	ZIP2, partial [Pinus tabuliformis]
c66961.graph_c0	2.5566	unnamed protein product [Tuber aestivum]
c106924.graph_c0	1.82729	putative transcriptional activator srcap-like protein [Rosellinia necatrix]
c125834.graph_c0	2.22694	unknown [Picea sitchensis]
c80129.graph_c0	2.75452	hypothetical protein [Tuber melanosporum Mel28]
c66541.graph_c0	2.59752	Similar to Probable aspartate-semialdehyde dehydrogenase; acc. no. P78780 [Pyronema omphalodes CBS 100304]
c80275.graph_c0	2.8084	Similar to Ubiquitin homeostasis protein lub1; acc. no. O94289 [Pyronema omphalodes CBS 100304]
c120157.graph_c1	2.11027	PREDICTED: LRR receptor-like serine/threonine-protein kinase FLS2 [Nelumbo nucifera]
c112510.graph_c0	3.01771	unknown [Picea sitchensis]
c103951.graph_c0	3.93035	Similar to Probable metabolite transport protein C1271.09; acc. no. O94342 [Pyronema omphalodes CBS 100304]
c66058.graph_c0	4.91781	Similar to Phosphoserine aminotransferase; acc. no. P33330 [Pyronema omphalodes CBS 100304]
c78360.graph_c0	2.21559	unnamed protein product [Tuber aestivum]
c114855.graph_c0	1.59605	unknown [Picea sitchensis]
c112860.graph_c0	1.9825	hypothetical protein VITISV_034261 [Vitis vinifera]
c67039.graph_c0	3.13748	unnamed protein product [Tuber aestivum]
c96639.graph_c0	3.72049	Similar to hypothetical protein LEMA_P019320.1 [Leptosphaeria maculans JN3]; acc. no. CBY00802 [Pyronema omphalodes CBS 100304]
c66141.graph_c0	2.3719	unnamed protein product [Tuber aestivum]
c102124.graph_c0	3.15702	Similar to Glycogen phosphorylase; acc. no. P06738 [Pyronema omphalodes CBS 100304]
c66732.graph_c0	3.45878	Similar to PWWP domain-containing protein 3; acc. no. Q09842 [Pyronema omphalodes CBS 100304]
c116377.graph_c0	3.0308	unknown [Picea sitchensis]
c63644.graph_c0	2.91561	Similar to Nonsense-mediated mRNA decay protein 2; acc. no. O13824 [Pyronema omphalodes CBS 100304]
c101983.graph_c0	2.89198	conserved hypothetical protein [Talaromyces marneffei ATCC 18224]
c110689.graph_c0	1.33314	CYP750C17 [Taxus wallichiana var. chinensis]
c97502.graph_c1	3.08513	Similar to pH-response regulator protein palI/RIM9; acc. no. Q51MB1 [Pyronema omphalodes CBS 100304]
c118159.graph_c0	5.01435	unknown [Picea sitchensis]
c125170.graph_c1	2.1269	hypothetical protein BVC80_1799g74 [Macleaya cordata]
c67283.graph_c0	2.72205	Similar to hypothetical protein CIMG_07255 [Coccidioides immitis RS]; acc. no. XP_001243359 [Pyronema omphalodes CBS 100304]
c67276.graph_c0	2.95862	Similar to Pyridoxal reductase; acc. no. O14295 [Pyronema omphalodes CBS 100304]
c84121.graph_c0	2.50769	ubiquitin conjugating enzyme (UbcM), putative [Aspergillus fischeri NRRL 181]
c89356.graph_c0	2.91561	hypothetical protein PAXINDRAFT_87033 [Paxillus involutus ATCC 200175]
c124416.graph_c0	1.39009	unknown [Picea sitchensis]
c128291.graph_c0	2.23511	Similar to Late secretory pathway protein AVL9; acc. no. Q12500 [Pyronema omphalodes CBS 100304]
c127173.graph_c2	2.2434	unknown [Picea sitchensis]
c109849.graph_c0	3.00161	late embryogenesis abundant protein, partial [Picea glauca]
c127572.graph_c0	2.91561	Similar to Thioredoxin-like protein; acc. no. Q8TFM8 [Pyronema omphalodes CBS 100304]
c95229.graph_c0	2.98492	Similar to hypothetical protein SS1G_11253 [Sclerotinia sclerotiorum 1980]; acc. no. XP_001588011 [Pyronema omphalodes CBS 100304]
c84901.graph_c0	3.91092	Similar to Putative polyol transporter 1; acc. no. Q9XIH7 [Pyronema omphalodes CBS 100304]
c127378.graph_c0	2.03399	putative conserved hypothetical protein [Rosellinia necatrix]
c77767.graph_c0	2.77443	Similar to hypothetical protein AOL_s00079g26 [Arthrobotrys oligospora ATCC 24927]; acc. no. EGX49154 [Pyronema omphalodes CBS 100304]
c96358.graph_c0	1.51504	Similar to Serine/threonine-protein kinase ppk6; acc. no. Q9UTH3 [Pyronema omphalodes CBS 100304]
c106835.graph_c0	2.48055	Similar to 3-oxoacyl-[acyl-carrier-protein] reductase FabG; acc. no. P51831 [Pyronema omphalodes CBS 100304]
c127361.graph_c0	3.45878	Similar to hypothetical protein ASPNIDRAFT_52539 [Aspergillus niger ATCC 1015]; acc. no. EHA18570 [Pyronema omphalodes CBS 100304]
c101100.graph_c0	3.11488	Similar to Probable succinyl-CoA ligase [ADP-forming] subunit alpha, mitochondrial; acc. no. Q9P727 [Pyronema omphalodes CBS 100304]
c116695.graph_c0	1.32593	unknown [Picea sitchensis]
c100548.graph_c0	2.54611	Similar to Probable Xaa-Pro aminopeptidase P; acc. no. D5GAC6 [Pyronema omphalodes CBS 100304]
c120152.graph_c0	1.27877	unknown [Picea sitchensis]
c123688.graph_c0	1.49678	unknown [Picea sitchensis]
c88290.graph_c0	2.35395	Similar to Niemann-Pick type C-related protein 1; acc. no. Q12200 [Pyronema omphalodes CBS 100304]
c83151.graph_c0	2.88997	Similar to hypothetical protein [Tuber melanosporum Mel28]; acc. no. XP_002838243 [Pyronema omphalodes CBS 100304]
c117340.graph_c0	1.50505	hypothetical protein M569_05722, partial [Genlisea aurea]
c118176.graph_c0	2.04862	--
c67316.graph_c0	2.97435	Similar to S-methyl-5&apos; acc. no. D5GFR0 [Pyronema omphalodes CBS 100304]
c123325.graph_c1	1.17413	unknown [Picea sitchensis]
c66675.graph_c0	1.99998	Similar to Microtubule integrity protein mal3; acc. no. Q10113 [Pyronema omphalodes CBS 100304]
c89262.graph_c0	2.29107	Similar to hypothetical protein [Tuber melanosporum Mel28]; acc. no. XP_002840378 [Pyronema omphalodes CBS 100304]
c81573.graph_c0	2.66677	Similar to SWI/SNF chromatin-remodeling complex subunit sol1; acc. no. O74365 [Pyronema omphalodes CBS 100304]
c126321.graph_c0	1.82641	unknown [Picea sitchensis]
c125793.graph_c0	1.98575	unknown [Picea sitchensis]
c92901.graph_c0	2.29745	Similar to mRNA 3&apos; acc. no. Q4IPA4 [Pyronema omphalodes CBS 100304]
c66628.graph_c0	2.67969	Similar to 26S proteasome regulatory subunit rpn2; acc. no. O74762 [Pyronema omphalodes CBS 100304]
c99210.graph_c0	3.13748	hypothetical protein [Tuber melanosporum Mel28]
c85438.graph_c0	1.66857	Similar to Uncharacterized transporter C1002.16c; acc. no. Q9US44 [Pyronema omphalodes CBS 100304]
c72250.graph_c0	2.87706	Similar to Serine/threonine-protein phosphatase T; acc. no. O43049 [Pyronema omphalodes CBS 100304]
c125264.graph_c0	1.15206	ZIP2, partial [Pinus tabuliformis]
c115231.graph_c0	1.85921	leucoanthocyanidin reductase 4 [Picea abies]
c92071.graph_c0	3.3528	Similar to Arginase; acc. no. P33280 [Pyronema omphalodes CBS 100304]
c96316.graph_c0	2.20544	Protein of unknown function [Pyronema omphalodes CBS 100304]
c107195.graph_c0	3.11488	Similar to NifU-like protein C1709.19c; acc. no. Q9UUB8 [Pyronema omphalodes CBS 100304]
c93393.graph_c0	3.70232	unknown [Picea sitchensis]
c82169.graph_c0	5.04686	unnamed protein product [Tuber aestivum]
c90943.graph_c0	1.74211	hypothetical protein [Tuber melanosporum Mel28]
c116988.graph_c0	1.32129	probable leucine-rich repeat receptor-like protein kinase At5g49770 [Lactuca sativa]
c100778.graph_c0	2.80584	unknown [Picea sitchensis]
c81024.graph_c0	1.58571	unnamed protein product [Tuber aestivum]
c124068.graph_c0	2.58642	hypothetical protein [Tuber melanosporum Mel28]
c100291.graph_c1	3.31899	hypothetical protein [Tuber melanosporum Mel28]
c124598.graph_c1	2.63548	Similar to Glycogenin-2; acc. no. O15488 [Pyronema omphalodes CBS 100304]
c89679.graph_c0	2.63467	hypothetical protein [Tuber melanosporum Mel28]
c109828.graph_c0	1.32189	unknown [Picea sitchensis]
c105525.graph_c2	2.74436	unknown [Picea sitchensis]
c114179.graph_c0	2.84216	Similar to Putative monooxygenase Rv1533; acc. no. O06179 [Pyronema omphalodes CBS 100304]
c87085.graph_c1	1.85375	Similar to Ubiquitin-60S ribosomal protein L40; acc. no. P0CH08 [Pyronema omphalodes CBS 100304]
c118090.graph_c0	1.51848	unknown [Picea sitchensis]
c128920.graph_c0	3.2547	Similar to Ubiquitin conjugation factor E4; acc. no. Q9HE05 [Pyronema omphalodes CBS 100304]
c92480.graph_c1	2.78765	Similar to Uncharacterized MFS-type transporter C3E7.06c; acc. no. O59726 [Pyronema omphalodes CBS 100304]
c120641.graph_c0	1.04088	unknown [Picea sitchensis]
c115547.graph_c1	1.7449	unknown [Picea sitchensis]
c108716.graph_c0	1.84188	laccase [Picea abies]
c78906.graph_c0	2.71933	Similar to ATP-dependent RNA helicase SUB2; acc. no. Q2H4D0 [Pyronema omphalodes CBS 100304]
c125271.graph_c0	1.8592	unknown [Picea sitchensis]
c86515.graph_c0	2.45041	unnamed protein product [Tuber aestivum]
c105024.graph_c0	6.96014	unknown [Picea sitchensis]
c128903.graph_c0	2.91561	conserved hypothetical protein [Talaromyces stipitatus ATCC 10500]
c124842.graph_c0	1.14402	unknown [Picea sitchensis]
c101677.graph_c0	3.8194	Similar to Allantoinase; acc. no. P32375 [Pyronema omphalodes CBS 100304]
c118811.graph_c0	1.46311	unknown [Picea sitchensis]
c101561.graph_c0	3.67246	Similar to Sulfate permease 2; acc. no. P23622 [Pyronema omphalodes CBS 100304]
c66357.graph_c0	1.9221	unnamed protein product [Tuber aestivum]
c106938.graph_c0	2.47058	Similar to Uncharacterized protein YDR124W; acc. no. Q04608 [Pyronema omphalodes CBS 100304]
c114232.graph_c0	3.85247	Similar to Malonyl CoA-acyl carrier protein transacylase; acc. no. Q9R9J2 [Pyronema omphalodes CBS 100304]
c66003.graph_c0	2.08335	Similar to Probable ATP-citrate synthase subunit 2; acc. no. O13907 [Pyronema omphalodes CBS 100304]
c127008.graph_c0	1.61909	unknown [Picea sitchensis]
c81179.graph_c0	2.0052	Similar to Uracil permease; acc. no. Q10279 [Pyronema omphalodes CBS 100304]
c96683.graph_c0	1.64867	Protein of unknown function [Pyronema omphalodes CBS 100304]
c105577.graph_c0	2.25612	Similar to hypothetical protein [Tuber melanosporum Mel28]; acc. no. XP_002835392 [Pyronema omphalodes CBS 100304]
c125750.graph_c2	1.03815	leucine-rich repeat receptor-like serine/threonine-protein kinase BAM1 [Quercus suber]
c106072.graph_c1	2.56978	Similar to Uncharacterized protein YKR096W; acc. no. P36168 [Pyronema omphalodes CBS 100304]
c123174.graph_c0	1.37326	unknown [Picea sitchensis]
c117292.graph_c0	1.94925	unknown [Picea sitchensis]
c96468.graph_c0	3.50135	RecName: Full=Cytochrome P450 78A4
c91950.graph_c0	2.87706	Similar to Peroxisome biogenesis protein 19-1; acc. no. Q9SRQ3 [Pyronema omphalodes CBS 100304]
c91392.graph_c0	3.66808	Similar to Probable Ras-related protein Rab7; acc. no. Q9C2L8 [Pyronema omphalodes CBS 100304]
c81955.graph_c1	3.50135	Protein of unknown function [Pyronema omphalodes CBS 100304]
c117834.graph_c0	1.82752	unknown [Picea sitchensis]
c124381.graph_c0	1.19803	hypothetical protein 0_8291_02, partial [Pinus taeda]
c66557.graph_c0	2.09701	Similar to hypothetical protein AOL_s00215g430 [Arthrobotrys oligospora ATCC 24927]; acc. no. EGX43694 [Pyronema omphalodes CBS 100304]
c127107.graph_c0	2.32112	Similar to Uncharacterized protein M6_Spy0233; acc. no. Q5XDZ5 [Pyronema omphalodes CBS 100304]
c89511.graph_c0	1.68494	Similar to hypothetical protein [Tuber melanosporum Mel28]; acc. no. XP_002842272 [Pyronema omphalodes CBS 100304]
c93395.graph_c0	2.77257	Similar to hypothetical protein [Tuber melanosporum Mel28]; acc. no. XP_002835809 [Pyronema omphalodes CBS 100304]
c128632.graph_c0	2.64056	Similar to Vacuolar transporter chaperone 4; acc. no. P78810 [Pyronema omphalodes CBS 100304]
c103481.graph_c0	3.03589	Similar to Peroxisomal hydratase-dehydrogenase-epimerase; acc. no. Q01373 [Pyronema omphalodes CBS 100304]
c120312.graph_c0	1.37738	retrotransposon protein, putative, Ty1-copia subclass [Oryza sativa Japonica Group]
c129325.graph_c0	1.98335	unnamed protein product [Tuber aestivum]
c124464.graph_c0	1.35784	endoglucanase 16 [Amborella trichopoda]
c122903.graph_c0	1.15207	unknown [Picea sitchensis]
c117688.graph_c3	4.72166	Similar to hypothetical protein [Tuber melanosporum Mel28]; acc. no. XP_002839401 [Pyronema omphalodes CBS 100304]
c110975.graph_c0	2.75043	unknown [Picea sitchensis]
c98003.graph_c0	3.1762	Similar to hypothetical protein MGYG_02417 [Arthroderma gypseum CBS 118893]; acc. no. XP_003174888 [Pyronema omphalodes CBS 100304]
c99874.graph_c0	2.86859	Similar to Protein phosphatase 1 regulatory subunit 3C; acc. no. Q0VCR4 [Pyronema omphalodes CBS 100304]
c91338.graph_c0	3.53951	hypothetical protein [Tuber melanosporum Mel28]
c105199.graph_c0	1.29967	Similar to Laccase-2; acc. no. Q96WM9 [Pyronema omphalodes CBS 100304]
c113495.graph_c0	1.19436	ethylene-responsive element binding factor-like protein [Picea sitchensis]
c125612.graph_c0	1.8359	unknown [Picea sitchensis]
c94670.graph_c0	1.90182	hypothetical protein [Tuber melanosporum Mel28]
c66469.graph_c0	2.38661	Similar to Protein NipSnap homolog 2; acc. no. Q9PU58 [Pyronema omphalodes CBS 100304]
c123446.graph_c0	1.25936	cytochrome p450 family CYP711A member [Picea glauca]
c114951.graph_c0	1.44415	unknown [Picea sitchensis]
c104514.graph_c0	2.18097	Similar to Probable U6 snRNA-associated Sm-like protein LSm3; acc. no. Q9Y7M4 [Pyronema omphalodes CBS 100304]
c65955.graph_c0	2.49751	Similar to Dihydrolipoyllysine-residue acetyltransferase component of pyruvate dehydrogenase complex, mitochondrial; acc. no. P20285 [Pyronema omphalodes CBS 100304]
c126567.graph_c0	2.27255	unknown [Picea sitchensis]
c111968.graph_c0	2.2355	Leucine-rich repeat receptor-like serine/threonine-protein kinase BAM1 [Triticum urartu]
c124334.graph_c0	4.66179	Similar to Frequency clock protein; acc. no. Q01115 [Pyronema omphalodes CBS 100304]
c127702.graph_c0	2.49858	--
c66209.graph_c0	2.34086	Similar to Vacuolar-sorting protein snf-7; acc. no. Q871Y8 [Pyronema omphalodes CBS 100304]
c102147.graph_c0	3.09516	Similar to Probable proline-specific permease put4; acc. no. Q9URZ3 [Pyronema omphalodes CBS 100304]
c66340.graph_c0	2.1454	hypothetical protein [Tuber melanosporum Mel28]
c65893.graph_c0	3.88345	Similar to Thiocyanate methyltransferase 1; acc. no. Q0WP12 [Pyronema omphalodes CBS 100304]
c127867.graph_c0	2.30406	Similar to Isoleucine--tRNA ligase, cytoplasmic; acc. no. O13651 [Pyronema omphalodes CBS 100304]
c111853.graph_c0	1.04379	unknown [Picea sitchensis]
c123861.graph_c0	2.1269	unknown [Picea sitchensis]
c114562.graph_c0	1.69046	PREDICTED: tubulin alpha-2 chain [Malus domestica]
c127718.graph_c0	2.91264	Similar to Putative 2-hydroxyacid dehydrogenase UNK4.10; acc. no. O14075 [Pyronema omphalodes CBS 100304]
c108374.graph_c0	3.53686	uncharacterized protein LOC110114757 [Dendrobium catenatum]
c121419.graph_c0	1.62564	hypothetical protein [Tuber melanosporum Mel28]
c66185.graph_c0	3.61654	hypothetical protein [Tuber melanosporum Mel28]
c127859.graph_c0	3.66808	Similar to Probable endo-beta-1,4-glucanase D; acc. no. Q0CEU4 [Pyronema omphalodes CBS 100304]
c66625.graph_c0	3.91548	Similar to 4-coumarate--CoA ligase-like 7; acc. no. Q9M0X9 [Pyronema omphalodes CBS 100304]
c128677.graph_c0	2.72205	Similar to GTPase NPA3; acc. no. P47122 [Pyronema omphalodes CBS 100304]
c82277.graph_c0	3.50135	Similar to Probable kinetochore protein ndc80; acc. no. Q5B3B1 [Pyronema omphalodes CBS 100304]
c123091.graph_c3	3.0308	unnamed protein product [Tuber aestivum]
c109789.graph_c0	1.44859	hypothetical protein AMTR_s00029p00103360 [Amborella trichopoda]
c67180.graph_c0	2.97435	Similar to Thioredoxin domain-containing protein C13F5.05, mitochondrial; acc. no. O13704 [Pyronema omphalodes CBS 100304]
c99831.graph_c0	2.59752	hypothetical protein [Tuber melanosporum Mel28]
c112590.graph_c0	1.62487	hypothetical protein AXG93_857s1400 [Marchantia polymorpha subsp. ruderalis]
c66786.graph_c0	3.08321	Similar to Tetratricopeptide repeat protein 1; acc. no. O42668 [Pyronema omphalodes CBS 100304]
c123870.graph_c0	1.06402	PREDICTED: probable pectinesterase 53 [Nelumbo nucifera]
c97581.graph_c0	5.7495	aluminum-activated malate transporter 12-like [Herrania umbratica]
c120497.graph_c0	1.04402	unknown [Picea sitchensis]
c97768.graph_c0	2.15353	Similar to Vacuolar protein sorting-associated protein 9a; acc. no. O74396 [Pyronema omphalodes CBS 100304]
c109036.graph_c0	2.80584	unknown [Picea sitchensis]
c110013.graph_c0	2.7212	Similar to Cytosolic Fe-S cluster assembly factor CFD1; acc. no. P40558 [Pyronema omphalodes CBS 100304]
c126655.graph_c1	2.8666	Similar to Serine/threonine-protein kinase psk1; acc. no. Q12706 [Pyronema omphalodes CBS 100304]
c93464.graph_c1	3.02835	Similar to Uncharacterized membrane protein C20F10.07; acc. no. O42976 [Pyronema omphalodes CBS 100304]
c96758.graph_c0	2.34675	unnamed protein product [Tuber aestivum]
c108409.graph_c0	1.66626	hypothetical protein BAE44_0008075 [Dichanthelium oligosanthes]
c96710.graph_c0	3.5601	--
c124128.graph_c0	1.0203	hypothetical protein AXG93_2210s1190 [Marchantia polymorpha subsp. ruderalis]
c66331.graph_c0	2.44725	Similar to Lysozyme; acc. no. Q37896 [Pyronema omphalodes CBS 100304]
c128352.graph_c0	2.97435	Similar to Protein LTV1; acc. no. Q10191 [Pyronema omphalodes CBS 100304]
c127595.graph_c0	2.77257	hypothetical protein [Tuber melanosporum Mel28]
c66901.graph_c0	3.49936	Similar to Uncharacterized membrane protein C63.10c; acc. no. Q9Y7T6 [Pyronema omphalodes CBS 100304]
c114809.graph_c0	1.53981	unknown [Picea sitchensis]
c121711.graph_c0	1.10992	unknown [Picea sitchensis]
c110426.graph_c1	7.96526	putative peroxidase [Cinnamomum micranthum f. kanehirae]
c128407.graph_c0	2.96504	Similar to Autophagy-related protein 11; acc. no. Q4WY31 [Pyronema omphalodes CBS 100304]
c110096.graph_c0	3.91548	unknown [Picea sitchensis]
c124667.graph_c0	2.14964	PREDICTED: polygalacturonase 1 beta-like protein 1 [Eucalyptus grandis]
c67055.graph_c0	3.19369	Similar to Uncharacterized J domain-containing protein C63.13; acc. no. Q9Y7T9 [Pyronema omphalodes CBS 100304]
c105520.graph_c0	2.70723	hypothetical protein K493DRAFT_85712 [Basidiobolus meristosporus CBS 931.73]
c100291.graph_c0	2.88268	Similar to Uncharacterized RING finger protein P4H10.07; acc. no. Q9P7E1 [Pyronema omphalodes CBS 100304]
c124097.graph_c0	4.96117	PREDICTED: peroxidase 5-like [Juglans regia]
c109042.graph_c1	1.53628	Similar to Transcriptional activator Myb; acc. no. Q08759 [Pyronema omphalodes CBS 100304]
c119728.graph_c0	2.62748	NST2 [Pinus tabuliformis]
c90758.graph_c0	4.30567	Similar to 1,3-beta-glucan synthase component FKS1; acc. no. A2QLK4 [Pyronema omphalodes CBS 100304]
c77177.graph_c0	2.15013	Similar to Cytochrome P450 52A1; acc. no. P10615 [Pyronema omphalodes CBS 100304]
c118303.graph_c0	1.4071	unknown [Picea sitchensis]
c126422.graph_c1	3.8815	cytotoxin [Lentinula edodes]
c66663.graph_c0	3.23681	Similar to Uncharacterized oxidoreductase YJR096W; acc. no. P47137 [Pyronema omphalodes CBS 100304]
c126001.graph_c0	1.19432	unknown [Picea sitchensis]
c122319.graph_c0	1.22621	unknown [Picea sitchensis]
c101642.graph_c0	3.0647	Similar to Ribonuclease H; acc. no. Q9UST8 [Pyronema omphalodes CBS 100304]
c90277.graph_c0	1.94734	Similar to Proteasome component C5; acc. no. P23724 [Pyronema omphalodes CBS 100304]
c64055.graph_c0	3.37237	Similar to Demethylmenaquinone methyltransferase; acc. no. A9VMC2 [Pyronema omphalodes CBS 100304]
c119838.graph_c0	2.3038	Similar to Aspartate--tRNA ligase, cytoplasmic; acc. no. P04802 [Pyronema omphalodes CBS 100304]
c112613.graph_c0	1.01821	unknown [Picea sitchensis]
c122619.graph_c1	6.54532	hypothetical protein TSUD_255820 [Trifolium subterraneum]
c103871.graph_c0	3.2535	related to cell wall mannoprotein [Phialocephala subalpina]
c77489.graph_c0	2.6279	Similar to predicted protein [Laccaria bicolor S238N-H82]; acc. no. XP_001886576 [Pyronema omphalodes CBS 100304]
c95028.graph_c0	3.01623	Similar to Casein kinase II subunit alpha; acc. no. Q8TG13 [Pyronema omphalodes CBS 100304]
c96884.graph_c0	2.57035	Similar to Probable sulfate permease C3H7.02; acc. no. O74377 [Pyronema omphalodes CBS 100304]
c95798.graph_c0	3.96551	Similar to hypothetical protein [Tuber melanosporum Mel28]; acc. no. XP_002841243 [Pyronema omphalodes CBS 100304]
c115280.graph_c0	1.63743	unknown [Picea sitchensis]
c120758.graph_c0	2.52202	unknown [Picea sitchensis]
c127371.graph_c0	2.35682	Similar to PHO85 cyclin-2; acc. no. P25693 [Pyronema omphalodes CBS 100304]
c126710.graph_c1	1.50352	unnamed protein product [Tuber aestivum]
c119980.graph_c1	2.95862	unknown [Picea sitchensis]
c66686.graph_c0	2.59376	Similar to Probable T-complex protein 1 subunit theta; acc. no. P78921 [Pyronema omphalodes CBS 100304]
c127717.graph_c0	2.19864	Similar to AP-1 complex subunit mu-1; acc. no. Q9HFE5 [Pyronema omphalodes CBS 100304]
c120011.graph_c0	2.32896	Similar to Eukaryotic translation initiation factor 4E-1; acc. no. P78954 [Pyronema omphalodes CBS 100304]
c80473.graph_c0	2.97015	short-chain dehydrogenase/reductase, variant [Neurospora crassa OR74A]
c67404.graph_c0	2.3719	Similar to Hexokinase; acc. no. P80581 [Pyronema omphalodes CBS 100304]
c97407.graph_c0	4.56243	hypothetical protein [Tuber melanosporum Mel28]
c96621.graph_c0	2.69051	Similar to Vacuolar protein sorting-associated protein 33A; acc. no. Q63615 [Pyronema omphalodes CBS 100304]
c126251.graph_c2	3.49776	indole-3-acetic acid-amido synthetase, partial [Trifolium pratense]
c119369.graph_c0	1.01567	unknown [Picea sitchensis]
c103983.graph_c0	1.77019	unnamed protein product [Tuber aestivum]
c127044.graph_c0	1.70917	unknown [Picea sitchensis]
c127385.graph_c0	3.06319	Protein of unknown function [Pyronema omphalodes CBS 100304]
c92336.graph_c0	2.89111	Similar to Vacuolar protein sorting-associated protein 1; acc. no. Q9URZ5 [Pyronema omphalodes CBS 100304]
c122751.graph_c0	2.72063	hypothetical protein TorRG33x02_326160 [Trema orientalis]
c123715.graph_c2	2.76892	hypothetical protein BVRB_031790 [Beta vulgaris subsp. vulgaris]
c108484.graph_c0	1.82377	Similar to Serine/threonine-protein kinase ssp1; acc. no. P50526 [Pyronema omphalodes CBS 100304]
c117328.graph_c0	1.62782	hypothetical protein AQUCO_05300070v1 [Aquilegia coerulea]
c100332.graph_c0	2.48055	hypothetical protein [Tuber melanosporum Mel28]
c86957.graph_c0	5.14273	unnamed protein product [Tuber aestivum]
c95437.graph_c0	2.10069	Similar to Nuclear localization sequence-binding protein; acc. no. P27476 [Pyronema omphalodes CBS 100304]
c107870.graph_c0	1.69365	--
c66016.graph_c0	3.57723	Similar to Protein SERAC1; acc. no. Q96JX3 [Pyronema omphalodes CBS 100304]
c67394.graph_c0	2.56514	Similar to Importin subunit beta-3; acc. no. O74476 [Pyronema omphalodes CBS 100304]
c100179.graph_c0	3.35494	Similar to Hsp90 co-chaperone Cdc37; acc. no. O94740 [Pyronema omphalodes CBS 100304]
c80555.graph_c0	2.49812	Similar to Uncharacterized hydroxylase C887.15c; acc. no. O94298 [Pyronema omphalodes CBS 100304]
c123380.graph_c1	2.6697	Similar to Uncharacterized protein C23C11.01; acc. no. O13909 [Pyronema omphalodes CBS 100304]
c105891.graph_c0	3.20206	putative pks-nrps protein [Rosellinia necatrix]
c118331.graph_c0	2.11808	PREDICTED: internal alternative NAD(P)H-ubiquinone oxidoreductase A2, mitochondrial-like [Phoenix dactylifera]
c125216.graph_c0	1.34088	PREDICTED: dynamin-related protein 1E-like [Nelumbo nucifera]
c76212.graph_c0	4.82488	hypothetical protein [Tuber melanosporum Mel28]
c100475.graph_c0	2.93374	Similar to Putative band 7 family protein R614; acc. no. Q5UP73 [Pyronema omphalodes CBS 100304]
c121175.graph_c0	1.26167	hypothetical protein AXG93_4773s1440 [Marchantia polymorpha subsp. ruderalis]
c95827.graph_c0	2.27608	Similar to hypothetical protein [Tuber melanosporum Mel28]; acc. no. XP_002839055 [Pyronema omphalodes CBS 100304]
c102781.graph_c0	3.67087	lectin [Cycas annaikalensis]
c66038.graph_c0	3.23681	Similar to Uncharacterized MFS-type transporter C1271.10c; acc. no. O94343 [Pyronema omphalodes CBS 100304]
c91860.graph_c0	5.16531	unknown [Picea sitchensis]
c111814.graph_c0	2.25679	unnamed protein product, partial [Vitis vinifera]
c115385.graph_c0	2.27068	unknown [Picea sitchensis]
c89041.graph_c0	2.45277	Similar to Chitin synthase C; acc. no. P30583 [Pyronema omphalodes CBS 100304]
c127435.graph_c0	2.21318	Similar to Rhamnogalacturonan acetylesterase; acc. no. Q00017 [Pyronema omphalodes CBS 100304]
c103589.graph_c0	2.00867	unknown [Picea sitchensis]
c124610.graph_c0	1.6541	transcription factor PCF6-like [Aegilops tauschii subsp. tauschii]
c120911.graph_c2	1.96684	unknown [Picea sitchensis]
c110452.graph_c1	1.60217	unknown [Picea sitchensis]
c128923.graph_c0	3.67087	Similar to Uncharacterized mitochondrial carrier C19G12.05; acc. no. O13844 [Pyronema omphalodes CBS 100304]
c127007.graph_c0	3.04662	unknown [Picea sitchensis]
c127059.graph_c0	1.42795	unknown [Picea sitchensis]
c66673.graph_c0	2.88268	hypothetical protein [Tuber melanosporum Mel28]
c126094.graph_c0	3.62511	cysteine-rich receptor-like protein kinase 2 isoform X2 [Amborella trichopoda]
c116930.graph_c0	6.34236	phosphoric monoester hydrolase [Moniliophthora roreri MCA 2997]
c124397.graph_c1	2.57645	Similar to hypothetical protein [Tuber melanosporum Mel28]; acc. no. XP_002836886 [Pyronema omphalodes CBS 100304]
c66951.graph_c0	2.75452	Similar to hypothetical protein [Tuber melanosporum Mel28]; acc. no. XP_002836881 [Pyronema omphalodes CBS 100304]
c92919.graph_c0	3.77374	Similar to Tyrosine decarboxylase 1; acc. no. Q7XHL3 [Pyronema omphalodes CBS 100304]
c97725.graph_c0	5.93879	unknown [Picea sitchensis]
c116504.graph_c0	2.72022	--
c87270.graph_c0	2.97183	Similar to WD repeat-containing protein mip1; acc. no. P87141 [Pyronema omphalodes CBS 100304]
c93476.graph_c1	4.45754	polyol transporter [Trichophyton mentagrophytes]
c80111.graph_c0	3.23569	Similar to PWI domain-containing protein C825.05c; acc. no. Q9USH5 [Pyronema omphalodes CBS 100304]
c121101.graph_c0	2.54992	hypothetical protein GLYMA_09G133900 [Glycine max]
c119181.graph_c0	1.97144	hypothetical protein 0_3648_01, partial [Pinus taeda]
c96498.graph_c0	3.46803	Similar to UPF0357 protein YCL012C; acc. no. Q8J0M6 [Pyronema omphalodes CBS 100304]
c117713.graph_c0	1.57145	unknown [Picea sitchensis]
c116921.graph_c1	3.61654	hypothetical protein [Tuber melanosporum Mel28]
c113832.graph_c0	1.0954	unknown [Picea sitchensis]
c124844.graph_c0	2.1039	unknown [Picea sitchensis]
c115832.graph_c0	3.72322	unknown [Picea sitchensis]
c125217.graph_c0	1.1295	calmodulin-binding protein 60 D [Morus notabilis]
c64038.graph_c0	3.12339	Similar to Superkiller protein 3; acc. no. O94474 [Pyronema omphalodes CBS 100304]
c66964.graph_c0	2.47058	Similar to Annexin A11; acc. no. P97384 [Pyronema omphalodes CBS 100304]
c115416.graph_c0	1.9608	peroxidase-like protein, partial [Picea sitchensis]
c118491.graph_c0	1.74513	unknown [Picea sitchensis]
c78951.graph_c0	2.80123	Similar to Acyl-CoA dehydrogenase family member 11; acc. no. Q5ZHT1 [Pyronema omphalodes CBS 100304]
c92481.graph_c1	1.80551	hypothetical protein PV11_02561 [Exophiala sideris]
c101035.graph_c0	2.63467	unnamed protein product [Tuber aestivum]
c122281.graph_c0	5.99178	predicted protein [Physcomitrella patens]
c78251.graph_c1	2.16026	Similar to Ammonium transporter MEP3; acc. no. P53390 [Pyronema omphalodes CBS 100304]
c66522.graph_c0	2.62254	hypothetical protein [Tuber melanosporum Mel28]
c93093.graph_c0	2.72205	Similar to Branchpoint-bridging protein; acc. no. Q8NIW7 [Pyronema omphalodes CBS 100304]
c117740.graph_c0	1.79761	tau class glutathione S-transferase [Larix kaempferi]
c127393.graph_c0	1.83826	Similar to UPF0311 protein yveG; acc. no. O07005 [Pyronema omphalodes CBS 100304]
c128358.graph_c0	3.82255	hypothetical protein W97_01672 [Coniosporium apollinis CBS 100218]
c96870.graph_c0	3.46258	Similar to Transcriptional regulatory protein moc3; acc. no. Q9UT46 [Pyronema omphalodes CBS 100304]
c120889.graph_c1	1.71832	Similar to Putative mitochondrial 2-oxoglutarate/malate carrier protein; acc. no. P0C582 [Pyronema omphalodes CBS 100304]
c124293.graph_c0	2.44572	DOX1 [Pinus tabuliformis]
c101869.graph_c1	2.68139	Similar to Benzoate 4-monooxygenase; acc. no. P17549 [Pyronema omphalodes CBS 100304]
c119750.graph_c2	2.77048	Similar to Protein phosphatase 2C homolog 1; acc. no. P40371 [Pyronema omphalodes CBS 100304]
c91702.graph_c0	3.09962	hypothetical protein H072_1433 [Dactylellina haptotyla CBS 200.50]
c66683.graph_c0	2.88966	Similar to Carbamoyl-phosphate synthase arginine-specific small chain; acc. no. A2R9B9 [Pyronema omphalodes CBS 100304]
c123256.graph_c0	2.06	unknown [Picea sitchensis]
c127358.graph_c0	1.92818	hypothetical protein [Dactylellina haptotyla]
c72293.graph_c0	2.26647	Similar to Ankyrin repeat domain-containing protein 16; acc. no. Q6P6B7 [Pyronema omphalodes CBS 100304]
c120724.graph_c0	1.35023	unknown [Picea sitchensis]
c66194.graph_c0	2.31605	Similar to hypothetical protein [Tuber melanosporum Mel28]; acc. no. XP_002837420 [Pyronema omphalodes CBS 100304]
c112168.graph_c0	1.16004	unknown [Picea sitchensis]
c120506.graph_c0	2.02897	probable inositol transporter 2 [Manihot esculenta]
c114368.graph_c0	1.9389	unnamed protein product [Tuber aestivum]
c122889.graph_c0	1.40341	pyruvate decarboxylase 1 [Arachis ipaensis]
c124160.graph_c1	2.37993	Similar to Autophagy-related protein 27; acc. no. Q6CBS9 [Pyronema omphalodes CBS 100304]
c112478.graph_c0	1.63778	--
c126647.graph_c1	1.68107	putative oxidase [Taxus baccata]
c90939.graph_c1	2.59752	Similar to Pre-mRNA-processing ATP-dependent RNA helicase PRP5; acc. no. Q1DHB2 [Pyronema omphalodes CBS 100304]
c116123.graph_c0	3.34155	hypothetical protein CL519Contig2_06, partial [Pinus radiata]
c127057.graph_c1	1.53919	unknown [Picea sitchensis]
c104344.graph_c0	2.44203	hypothetical protein [Tuber melanosporum Mel28]
c67033.graph_c0	5.16531	Similar to Pheromone receptor transcription factor; acc. no. P11746 [Pyronema omphalodes CBS 100304]
c99961.graph_c0	3.8208	Similar to 26S proteasome regulatory subunit rpn10; acc. no. O94444 [Pyronema omphalodes CBS 100304]
c119758.graph_c0	1.59791	hypothetical protein 2_6130_01, partial [Pinus sylvestris]
c79895.graph_c0	3.82255	hypothetical protein PENNAL_c0040G00484 [Penicillium nalgiovense]
c116762.graph_c0	1.0261	unknown [Picea sitchensis]
c64925.graph_c0	3.67087	unnamed protein product [Tuber aestivum]
c106652.graph_c0	1.6967	unnamed protein product [Tuber aestivum]
c127299.graph_c0	1.93539	hypothetical protein ABT39_MTgene5666 (mitochondrion) [Picea glauca]
c109338.graph_c0	1.32628	PREDICTED: transcription factor ORG2-like [Capsicum annuum]
c113487.graph_c0	1.24139	unknown [Picea sitchensis]
c116231.graph_c0	4.77223	unknown [Picea sitchensis]
c87541.graph_c0	2.72022	Similar to Histone-lysine N-methyltransferase, H3 lysine-79 specific; acc. no. Q4WVH4 [Pyronema omphalodes CBS 100304]
c125686.graph_c0	2.06794	G-type lectin S-receptor-like serine/threonine-protein kinase SD2-5 [Setaria italica]
c124291.graph_c1	1.57163	putative inositol oxygenase 1 [Diaporthe ampelina]
c127742.graph_c0	2.06512	Similar to Uncharacterized protein DDB_G0292642; acc. no. Q54CX4 [Pyronema omphalodes CBS 100304]
c126485.graph_c0	1.51491	unknown [Picea sitchensis]
c78715.graph_c0	2.12085	Similar to hypothetical protein [Tuber melanosporum Mel28]; acc. no. XP_002839811 [Pyronema omphalodes CBS 100304]
c119784.graph_c0	1.62736	glycoside hydrolase [Gloeophyllum trabeum ATCC 11539]
c117488.graph_c2	3.23457	hypothetical protein [Tuber melanosporum Mel28]
c113839.graph_c0	1.87337	predicted protein [Laccaria bicolor S238N-H82]
c126461.graph_c0	2.13385	PREDICTED: pectinesterase-like [Nelumbo nucifera]
c125926.graph_c0	2.40135	unknown [Picea sitchensis]
c126251.graph_c1	3.52374	unknown [Picea sitchensis]
c100078.graph_c1	2.52749	unnamed protein product [Tuber aestivum]
c126704.graph_c0	1.17995	unknown [Picea sitchensis]
c90638.graph_c0	1.0632	--
c118400.graph_c0	2.23419	unknown [Picea sitchensis]
c110426.graph_c0	4.20039	peroxidase 27 [Eutrema salsugineum]
c112933.graph_c3	3.49936	LRK1 [Pinus tabuliformis]
c128179.graph_c0	3.32974	Similar to Probable mannose-1-phosphate guanyltransferase; acc. no. O60064 [Pyronema omphalodes CBS 100304]
c116378.graph_c0	1.41988	unknown [Picea sitchensis]
c115949.graph_c0	1.02565	unknown [Picea sitchensis]
c97146.graph_c0	3.66808	Similar to Emopamil-binding protein-like; acc. no. Q9D0P0 [Pyronema omphalodes CBS 100304]
c82088.graph_c1	2.49751	Similar to hypothetical protein [Tuber melanosporum Mel28]; acc. no. XP_002837404 [Pyronema omphalodes CBS 100304]
c105916.graph_c1	2.52749	hypothetical protein [Tuber melanosporum Mel28]
c105120.graph_c0	4.96212	Protein of unknown function [Pyronema omphalodes CBS 100304]
c90845.graph_c0	1.8513	Similar to Class E vacuolar protein-sorting machinery protein hse1; acc. no. A1DFN5 [Pyronema omphalodes CBS 100304]
c125552.graph_c0	1.04096	CYP77F35 [Taxus wallichiana var. chinensis]
c115909.graph_c0	2.54643	unnamed protein product [Tuber aestivum]
c100296.graph_c0	3.04336	unknown [Picea sitchensis]
c91296.graph_c0	2.14161	Similar to Molybdenum cofactor sulfurase; acc. no. A6SRX6 [Pyronema omphalodes CBS 100304]
c114472.graph_c0	4.85152	unknown [Picea sitchensis]
c69395.graph_c0	4.64231	hypothetical protein UCRPC4_g03728 [Phaeomoniella chlamydospora]
c91142.graph_c0	2.27608	Similar to Extragenic suppressor of kinetochore protein 1; acc. no. O74511 [Pyronema omphalodes CBS 100304]
c119143.graph_c0	2.85169	Similar to Protein yop1; acc. no. Q4WTW3 [Pyronema omphalodes CBS 100304]
c116294.graph_c0	4.30714	Similar to SWI/SNF chromatin-remodeling complex subunit snf5; acc. no. Q09699 [Pyronema omphalodes CBS 100304]
c103222.graph_c0	3.77624	Similar to PQ-loop repeat-containing protein 2; acc. no. Q6ZP29 [Pyronema omphalodes CBS 100304]
c128657.graph_c0	2.95862	Similar to conserved hypothetical protein [Ajellomyces dermatitidis ER-3]; acc. no. EEQ89291 [Pyronema omphalodes CBS 100304]
c127376.graph_c0	2.57797	Cyanovirin-N [Trichoderma reesei RUT C-30]
c122777.graph_c1	1.13066	pleiotropic drug resistance protein 2 [Amborella trichopoda]
c111929.graph_c0	7.35853	pectin methylesterase, partial [Chamaecyparis obtusa]
c114168.graph_c0	2.3011	hypothetical protein POPTR_005G219300v3 [Populus trichocarpa]
c119699.graph_c1	1.20962	hypothetical protein POPTR_0016s06390g [Populus trichocarpa]
c116882.graph_c0	1.2595	R2R3-MYB transcription factor MYB7 [Picea glauca]
c118070.graph_c0	2.23419	class II chitinase 2-2 [Pseudotsuga menziesii]
c122690.graph_c0	1.31899	unknown [Picea sitchensis]
c94956.graph_c0	3.45676	Similar to Probable cytochrome P450 313a1; acc. no. Q9VFJ0 [Pyronema omphalodes CBS 100304]
c127808.graph_c0	4.00278	Similar to GTP-binding protein rho2; acc. no. Q10133 [Pyronema omphalodes CBS 100304]
c128894.graph_c0	4.72556	Similar to hypothetical protein [Tuber melanosporum Mel28]; acc. no. XP_002837870 [Pyronema omphalodes CBS 100304]
c118781.graph_c0	1.48469	unknown [Picea sitchensis]
c124600.graph_c0	1.08673	PREDICTED: oligopeptide transporter 4 isoform X2 [Gossypium raimondii]
c66365.graph_c0	2.13358	Similar to Fluconazole resistance protein 1; acc. no. O93870 [Pyronema omphalodes CBS 100304]
c128386.graph_c0	2.27608	unnamed protein product [Tuber aestivum]
c128802.graph_c0	3.27126	Similar to Nucleoporin NIC96; acc. no. P34077 [Pyronema omphalodes CBS 100304]
c66679.graph_c0	1.99998	MFS multidrug transporter-like protein [Meliniomyces bicolor E]
c111620.graph_c0	1.75719	unknown [Picea sitchensis]
c121082.graph_c0	1.85718	unknown [Picea sitchensis]
c98832.graph_c0	3.77374	putative allergen asp f7 [Diaporthe ampelina]
c66131.graph_c0	3.77374	Similar to Quinone oxidoreductase-like protein 2 homolog; acc. no. A7RK30 [Pyronema omphalodes CBS 100304]
c96455.graph_c0	2.18125	Similar to hypothetical protein [Tuber melanosporum Mel28]; acc. no. XP_002842258 [Pyronema omphalodes CBS 100304]
c127830.graph_c0	2.49858	hypothetical protein [Tuber melanosporum Mel28]
c121463.graph_c0	2.79082	dirigent protein pDIR6 [Picea engelmannii x Picea glauca]
c127445.graph_c0	2.30746	hypothetical protein W97_00880 [Coniosporium apollinis CBS 100218]
c117617.graph_c1	3.05829	Similar to Protein HOL1; acc. no. P53389 [Pyronema omphalodes CBS 100304]
c66046.graph_c0	3.19922	Similar to GPI transamidase component GPI16; acc. no. P38875 [Pyronema omphalodes CBS 100304]
c117080.graph_c1	3.61654	Similar to Uncharacterized protein YIL067C; acc. no. P40514 [Pyronema omphalodes CBS 100304]
c80777.graph_c0	2.12811	Annexin [Armillaria gallica]
c117898.graph_c1	2.11868	lipoxygenase 2 [Taxus wallichiana var. chinensis]
c100511.graph_c0	2.42337	Similar to Tip elongation aberrant protein Tea4; acc. no. O60132 [Pyronema omphalodes CBS 100304]
c108846.graph_c0	1.65498	hypothetical protein PLICRDRAFT_112868 [Plicaturopsis crispa FD-325 SS-3]
c95960.graph_c0	2.51686	Similar to Epoxide hydrolase 2; acc. no. P80299 [Pyronema omphalodes CBS 100304]
c94719.graph_c0	2.83329	unnamed protein product [Tuber aestivum]
c123009.graph_c2	1.79472	PREDICTED: aluminum-activated malate transporter 10-like [Phoenix dactylifera]
c108336.graph_c0	1.2196	unknown [Picea sitchensis]
c96780.graph_c0	2.38742	Similar to Fumarate hydratase, mitochondrial; acc. no. P55250 [Pyronema omphalodes CBS 100304]
c77861.graph_c0	2.45041	Similar to hypothetical protein [Botryotinia fuckeliana]; acc. no. CCD52826 [Pyronema omphalodes CBS 100304]
c103173.graph_c0	3.54502	Similar to 26S proteasome regulatory subunit rpn11; acc. no. P41878 [Pyronema omphalodes CBS 100304]
c76241.graph_c0	2.8508	Similar to Protein Hook homolog 3; acc. no. Q86VS8 [Pyronema omphalodes CBS 100304]
c115230.graph_c0	2.79512	unknown [Picea sitchensis]
c91022.graph_c0	2.19214	Similar to MYND-type zinc finger protein samB; acc. no. A2RA63 [Pyronema omphalodes CBS 100304]
c127625.graph_c0	2.73993	Similar to GDP-mannose transporter 1; acc. no. Q5AS82 [Pyronema omphalodes CBS 100304]
c97140.graph_c0	2.32779	unnamed protein product [Tuber aestivum]
c118380.graph_c0	1.21184	NAC transcription factor 56 [Amborella trichopoda]
c106072.graph_c0	3.44769	unnamed protein product [Tuber aestivum]
c95730.graph_c0	5.61403	Similar to hypothetical protein [Tuber melanosporum Mel28]; acc. no. XP_002837882 [Pyronema omphalodes CBS 100304]
c127513.graph_c0	2.86023	Peptidyl-prolyl cis-trans isomerase [Neolecta irregularis DAH-3]
c113808.graph_c0	1.2411	unknown [Picea sitchensis]
c64144.graph_c0	3.50135	Similar to Nicotinate phosphoribosyltransferase; acc. no. P39683 [Pyronema omphalodes CBS 100304]
c84071.graph_c0	3.77374	Similar to Uncharacterized membrane protein C776.05; acc. no. O94673 [Pyronema omphalodes CBS 100304]
c128192.graph_c0	3.08321	Similar to Putative formamidase C869.04; acc. no. Q9URY7 [Pyronema omphalodes CBS 100304]
c90358.graph_c0	3.34696	Similar to GTPase-activating protein GYP7; acc. no. P09379 [Pyronema omphalodes CBS 100304]
c114824.graph_c1	2.64935	Similar to Hydroxyquinol 1,2-dioxygenase; acc. no. Q5PXQ6 [Pyronema omphalodes CBS 100304]
c96638.graph_c0	2.88244	Similar to 14-3-3 protein homolog; acc. no. Q99002 [Pyronema omphalodes CBS 100304]
c108520.graph_c0	1.57835	dirigent-like protein pDIR17 [Picea sitchensis]
c120111.graph_c0	2.09463	Similar to tRNA (guanine-N(7)-)-methyltransferase; acc. no. Q6CE12 [Pyronema omphalodes CBS 100304]
c102527.graph_c0	2.46033	hypothetical protein [Tuber melanosporum Mel28]
c79993.graph_c1	2.38742	Similar to Dual specificity protein phosphatase PPS1; acc. no. P38148 [Pyronema omphalodes CBS 100304]
c94224.graph_c1	2.20996	Similar to Vacuolar protein 8; acc. no. Q4WVW4 [Pyronema omphalodes CBS 100304]
c107091.graph_c0	1.48039	NPF family transporter [Pinus pinaster]
c128242.graph_c0	4.16297	Similar to Probable alpha-1,6-mannosyltransferase MNN10; acc. no. P50108 [Pyronema omphalodes CBS 100304]
c66159.graph_c0	4.56243	Similar to DOPA 4,5-dioxygenase; acc. no. P87064 [Pyronema omphalodes CBS 100304]
c124720.graph_c0	1.29642	unknown [Picea sitchensis]
c114804.graph_c2	1.07145	NPF family transporter [Pinus pinaster]
c110452.graph_c0	2.79233	unknown [Picea sitchensis]
c105745.graph_c0	3.82255	Similar to Protein bcp1; acc. no. Q4WVS2 [Pyronema omphalodes CBS 100304]
c91549.graph_c0	2.62254	Similar to 26S protease regulatory subunit 7 homolog; acc. no. P33299 [Pyronema omphalodes CBS 100304]
c116639.graph_c0	1.47594	unknown [Picea sitchensis]
c77512.graph_c0	2.81893	Similar to Uncharacterized FAD-linked oxidoreductase ygaK; acc. no. Q796Y5 [Pyronema omphalodes CBS 100304]
c89193.graph_c0	3.47354	Similar to Copper transport protein CTR2; acc. no. P38865 [Pyronema omphalodes CBS 100304]
c102881.graph_c0	2.21537	Protein of unknown function [Pyronema omphalodes CBS 100304]
c66944.graph_c0	1.58976	hypothetical protein UCRNP2_506 [Neofusicoccum parvum UCRNP2]
c96867.graph_c0	2.24936	Similar to hypothetical protein [Tuber melanosporum Mel28]; acc. no. XP_002841432 [Pyronema omphalodes CBS 100304]
c101448.graph_c0	3.15507	Similar to Importin subunit alpha-1; acc. no. O14063 [Pyronema omphalodes CBS 100304]
c105224.graph_c0	2.38742	Protein of unknown function [Pyronema omphalodes CBS 100304]
c118405.graph_c2	1.15505	unknown [Picea sitchensis]
c102923.graph_c0	3.14235	Similar to Nitrate transporter; acc. no. P22152 [Pyronema omphalodes CBS 100304]
c121254.graph_c0	4.22009	unknown [Picea sitchensis]
c96532.graph_c0	2.42404	hypothetical protein K444DRAFT_607956 [Meliniomyces bicolor E]
c109343.graph_c0	1.16335	unknown [Picea sitchensis]
c106173.graph_c0	3.37405	hypothetical protein A7U60_g6935 [Sanghuangporus baumii]
c111908.graph_c0	1.737	elongation factor 1-alpha [Diaporthe helianthi]
c85021.graph_c0	2.88667	hypothetical protein [Tuber melanosporum Mel28]
c109547.graph_c0	3.08513	Similar to hypothetical protein [Podospora anserina S mat+]; acc. no. XP_001907829 [Pyronema omphalodes CBS 100304]
c124301.graph_c1	2.71948	hypothetical protein EMPG_10060 [Emmonsia parva UAMH 139]
c87447.graph_c0	2.97435	Similar to Uncharacterized protein MJ1628; acc. no. Q59022 [Pyronema omphalodes CBS 100304]
c120732.graph_c0	1.03648	PREDICTED: uncharacterized protein LOC101297985 [Fragaria vesca subsp. vesca]
c127390.graph_c0	2.83677	Similar to hypothetical protein DAPPUDRAFT_315108 [Daphnia pulex]; acc. no. EFX84019 [Pyronema omphalodes CBS 100304]
c108716.graph_c1	2.89532	hypothetical protein 0_9423_01, partial [Pinus taeda]
c117987.graph_c0	1.14793	3-hydroxy-3-methylglutaryl-CoA-synthase [Pinus sylvestris]
c78938.graph_c0	2.4973	Similar to Protein disulfide-isomerase; acc. no. P55059 [Pyronema omphalodes CBS 100304]
c67132.graph_c0	2.98382	hypothetical protein [Tuber melanosporum Mel28]
c120190.graph_c2	2.79158	Similar to Phosphate-repressible phosphate permease; acc. no. P15710 [Pyronema omphalodes CBS 100304]
c82590.graph_c0	3.08321	WD40/YVTN repeat-like-containing domain [Umbilicaria pustulata]
c129630.graph_c0	3.0308	Similar to Insulin-degrading enzyme; acc. no. Q24K02 [Pyronema omphalodes CBS 100304]
c92264.graph_c0	3.05088	Protein of unknown function [Pyronema omphalodes CBS 100304]
c67386.graph_c0	2.45041	unnamed protein product [Tuber aestivum]
c108105.graph_c0	2.41514	hypothetical protein ABT39_MTgene6 (mitochondrion) [Picea glauca]
c83653.graph_c0	1.91098	Similar to hypothetical protein [Tuber melanosporum Mel28]; acc. no. XP_002840333 [Pyronema omphalodes CBS 100304]
c100960.graph_c0	2.35485	Similar to hypothetical protein [Tuber melanosporum Mel28]; acc. no. XP_002842042 [Pyronema omphalodes CBS 100304]
c117332.graph_c0	4.82488	PREDICTED: TMV resistance protein N-like [Solanum pennellii]
c95864.graph_c0	4.72556	Similar to Sorting nexin-41; acc. no. Q5AZC9 [Pyronema omphalodes CBS 100304]
c96301.graph_c0	4.40654	Similar to Negative regulator of differentiation 1; acc. no. Q09702 [Pyronema omphalodes CBS 100304]
c94821.graph_c0	3.2071	Similar to hypothetical protein [Tuber melanosporum Mel28]; acc. no. XP_002839876 [Pyronema omphalodes CBS 100304]
c116709.graph_c0	3.13323	pectinesterase-like [Dendrobium catenatum]
c94489.graph_c0	2.92665	Similar to Dihydrolipoyl dehydrogenase, mitochondrial; acc. no. O00087 [Pyronema omphalodes CBS 100304]
c66218.graph_c0	2.6788	Similar to Cytochrome P450 52A12; acc. no. Q9Y757 [Pyronema omphalodes CBS 100304]
c65920.graph_c0	2.27608	Similar to Phosphatase DCR2; acc. no. Q05924 [Pyronema omphalodes CBS 100304]
c99908.graph_c1	2.08206	Similar to Sodium transport ATPase 2; acc. no. Q01896 [Pyronema omphalodes CBS 100304]
c120017.graph_c0	1.59132	unknown [Picea sitchensis]
c66842.graph_c0	2.72205	Similar to Uncharacterized protein YFR016C; acc. no. P43597 [Pyronema omphalodes CBS 100304]
c127602.graph_c0	2.0723	Similar to similar to class I/II aminotransferase [Botryotinia fuckeliana]; acc. no. CCD53504 [Pyronema omphalodes CBS 100304]
c112645.graph_c0	2.95262	unknown [Picea sitchensis]
c69547.graph_c0	2.70953	Similar to Non-histone chromosomal protein 6; acc. no. Q7S045 [Pyronema omphalodes CBS 100304]
c101941.graph_c0	2.71991	Similar to Putative nucleosome assembly protein C364.06; acc. no. O59797 [Pyronema omphalodes CBS 100304]
c124412.graph_c1	2.70454	unknown [Picea sitchensis]
c112173.graph_c0	2.20042	AUX3, partial [Pinus tabuliformis]
c123783.graph_c0	1.51542	unknown [Picea sitchensis]
c120299.graph_c0	1.39352	unknown [Picea sitchensis]
c91329.graph_c0	3.08513	Similar to Vacuolar protein sorting-associated protein 35; acc. no. Q2HJG5 [Pyronema omphalodes CBS 100304]
c66703.graph_c0	2.71933	Similar to Ras guanine nucleotide exchange factor J; acc. no. Q8IS14 [Pyronema omphalodes CBS 100304]
c79297.graph_c0	2.43646	Similar to Fe-S cluster assembly protein dre2; acc. no. B2W1T4 [Pyronema omphalodes CBS 100304]
c85517.graph_c0	2.25801	Similar to GPN-loop GTPase 2 homolog; acc. no. Q08726 [Pyronema omphalodes CBS 100304]
c119847.graph_c2	1.65223	unknown [Picea sitchensis]
c81302.graph_c0	3.77107	Similar to Transmembrane protein C2orf18 homolog; acc. no. Q5RKH7 [Pyronema omphalodes CBS 100304]
c66268.graph_c0	2.07201	Similar to Ubiquitin-conjugating enzyme E2-16 kDa; acc. no. O74196 [Pyronema omphalodes CBS 100304]
c123760.graph_c2	3.76973	Similar to Phospho-2-dehydro-3-deoxyheptonate aldolase, phenylalanine-inhibited; acc. no. P14843 [Pyronema omphalodes CBS 100304]
c114745.graph_c0	2.45801	unnamed protein product [Tuber aestivum]
c114355.graph_c0	1.09338	unknown [Picea sitchensis]
c107138.graph_c0	2.19385	Similar to hypothetical protein [Tuber melanosporum Mel28]; acc. no. XP_002836372 [Pyronema omphalodes CBS 100304]
c118973.graph_c0	4.43539	PREDICTED: UPF0481 protein At3g47200-like [Camelina sativa]
c108260.graph_c0	2.98382	--
c127866.graph_c0	3.10918	unnamed protein product [Tuber aestivum]
c127743.graph_c0	3.00161	hypothetical protein CONLIGDRAFT_646024 [Coniochaeta ligniaria NRRL 30616]
c104422.graph_c0	2.80255	Similar to 2,3-bisphosphoglycerate-independent phosphoglycerate mutase; acc. no. A6L050 [Pyronema omphalodes CBS 100304]
c90906.graph_c0	2.70048	unnamed protein product [Tuber aestivum]
c88976.graph_c0	2.6697	Similar to Ubiquitin carboxyl-terminal hydrolase 4; acc. no. B2GUZ1 [Pyronema omphalodes CBS 100304]
c77718.graph_c0	2.34546	Similar to hypothetical protein [Tuber melanosporum Mel28]; acc. no. XP_002835073 [Pyronema omphalodes CBS 100304]
c120285.graph_c1	2.43646	putative hsp20-like protein [Diaporthe ampelina]
c101121.graph_c0	1.09466	hypothetical protein AMTR_s00046p00232890 [Amborella trichopoda]
c122296.graph_c0	1.91245	hypothetical protein ABT39_MTgene4677 (mitochondrion) [Picea glauca]
c85957.graph_c0	3.13506	Similar to hypothetical protein [Tuber melanosporum Mel28]; acc. no. XP_002840648 [Pyronema omphalodes CBS 100304]
c86921.graph_c0	2.30083	Similar to UV excision repair protein rhp23; acc. no. O74803 [Pyronema omphalodes CBS 100304]
c109482.graph_c0	2.66017	unknown [Picea sitchensis]
c129042.graph_c0	2.91353	hypothetical protein OIDMADRAFT_177720 [Oidiodendron maius Zn]
c95311.graph_c0	5.30948	--
c117688.graph_c2	1.83296	Similar to hypothetical protein [Tuber melanosporum Mel28]; acc. no. XP_002839401 [Pyronema omphalodes CBS 100304]
c94401.graph_c0	1.06062	hypothetical protein [Tuber melanosporum Mel28]
c114594.graph_c1	1.594	unknown [Picea sitchensis]
c106913.graph_c0	2.4202	Similar to Chitin synthase regulatory factor 4; acc. no. O94614 [Pyronema omphalodes CBS 100304]
c106668.graph_c0	2.48132	hypothetical protein [Tuber melanosporum Mel28]
c96475.graph_c0	2.83214	Similar to Endocytosis protein end4; acc. no. Q9P6L5 [Pyronema omphalodes CBS 100304]
c127562.graph_c0	3.58572	Protein of unknown function [Pyronema omphalodes CBS 100304]
c119752.graph_c0	1.80189	PREDICTED: pectinesterase-like [Elaeis guineensis]
c66189.graph_c0	2.63646	Similar to Mitochondrial import inner membrane translocase subunit tim10; acc. no. Q4WJX5 [Pyronema omphalodes CBS 100304]
c126425.graph_c0	1.20456	unknown [Picea sitchensis]
c105631.graph_c0	3.23681	hypothetical protein [Tuber melanosporum Mel28]
c93408.graph_c0	3.37405	Similar to Protein byr4; acc. no. Q10951 [Pyronema omphalodes CBS 100304]
c90841.graph_c0	2.81934	Similar to hypothetical protein [Tuber melanosporum Mel28]; acc. no. XP_002839492 [Pyronema omphalodes CBS 100304]
c107419.graph_c0	2.59221	Similar to hypothetical protein [Tuber melanosporum Mel28]; acc. no. XP_002836599 [Pyronema omphalodes CBS 100304]
c74429.graph_c0	2.34675	Similar to hypothetical protein [Tuber melanosporum Mel28]; acc. no. XP_002836923 [Pyronema omphalodes CBS 100304]
c66392.graph_c0	2.64935	Protein of unknown function [Pyronema omphalodes CBS 100304]
c117162.graph_c1	2.47512	--
c78491.graph_c0	2.7212	Similar to hypothetical protein [Tuber melanosporum Mel28]; acc. no. XP_002836450 [Pyronema omphalodes CBS 100304]
c123263.graph_c0	1.2545	PREDICTED: lysine histidine transporter 1-like [Nelumbo nucifera]
c99931.graph_c0	2.03556	hypothetical protein [Tuber melanosporum Mel28]
c128489.graph_c0	3.77374	Similar to Mannan polymerase II complex anp1 subunit; acc. no. O74745 [Pyronema omphalodes CBS 100304]
c109382.graph_c1	1.10856	unknown [Picea sitchensis]
c105888.graph_c0	2.76177	Similar to F-box protein YDR306C; acc. no. Q06640 [Pyronema omphalodes CBS 100304]
c115455.graph_c0	1.73433	tau class glutathione S-transferase [Pinus tabuliformis]
c104301.graph_c0	2.49922	Similar to hypothetical protein MYCTH_2071510 [Myceliophthora thermophila ATCC 42464]; acc. no. XP_003667296 [Pyronema omphalodes CBS 100304]
c105881.graph_c0	1.55827	Similar to Heat shock 70 kDa protein 2; acc. no. Q96W30 [Pyronema omphalodes CBS 100304]
c102845.graph_c0	5.34338	RecName: Full=Gamma-humulene synthase; AltName: Full=Agfghum
c89376.graph_c0	3.7553	Similar to Spindle pole body component alp14; acc. no. O94534 [Pyronema omphalodes CBS 100304]
c64090.graph_c0	3.41704	Similar to Imitation switch two complex protein 1; acc. no. P53125 [Pyronema omphalodes CBS 100304]
c121144.graph_c0	2.8084	Retrovirus-related Pol polyprotein from transposon TNT 1-94 [Cajanus cajan]
c74799.graph_c0	3.08513	SWI/SNF family DNA-dependent ATPase, putative [Trichophyton benhamiae CBS 112371]
c127302.graph_c1	1.74957	unknown [Picea sitchensis]
c66662.graph_c0	2.19376	Similar to High-affinity glucose transporter; acc. no. P49374 [Pyronema omphalodes CBS 100304]
c126734.graph_c0	1.75232	unknown [Picea sitchensis]
c117337.graph_c0	1.56739	hypothetical protein SELMODRAFT_120939 [Selaginella moellendorffii]
c104667.graph_c0	1.41624	GTP-binding nuclear protein Ran-3-like [Trifolium pratense]
c113915.graph_c1	3.77374	unknown [Picea sitchensis]
c86117.graph_c1	4.77607	Similar to AB hydrolase superfamily protein C4A8.06c; acc. no. O14158 [Pyronema omphalodes CBS 100304]
c119908.graph_c1	1.13436	WRKY transcription factor 6 [Sesamum indicum]
c108394.graph_c1	2.69051	truncated putative monooxygenase, partial [Picea likiangensis]
c83462.graph_c0	2.34379	Similar to Isotrichodermin C-15 hydroxylase; acc. no. O13317 [Pyronema omphalodes CBS 100304]
c66213.graph_c0	3.16065	Similar to Proteasome maturation factor UMP1; acc. no. P38293 [Pyronema omphalodes CBS 100304]
c119985.graph_c0	1.46242	unknown [Picea sitchensis]
c102128.graph_c0	2.76979	Similar to Importin subunit beta-1; acc. no. O13864 [Pyronema omphalodes CBS 100304]
c128779.graph_c0	3.37405	Similar to hypothetical protein [Tuber melanosporum Mel28]; acc. no. XP_002835890 [Pyronema omphalodes CBS 100304]
c125802.graph_c1	1.19508	pinosylvin O-methyltransferase 2-4 [Pinus sylvestris]
c91272.graph_c0	1.93178	Similar to Choline/Carnitine o-acyltransferase [Saccharomonospora xinjiangensis XJ-54]; acc. no. ZP_09986069 [Pyronema omphalodes CBS 100304]
c97172.graph_c1	1.95944	hypothetical protein [Tuber melanosporum Mel28]
c113941.graph_c0	1.25232	(+)-neomenthol dehydrogenase [Amborella trichopoda]
c124478.graph_c0	1.38068	unknown [Picea sitchensis]
c86841.graph_c0	2.61538	Similar to Acylphosphatase; acc. no. A8MC09 [Pyronema omphalodes CBS 100304]
c127928.graph_c0	2.82138	Similar to hypothetical protein [Tuber melanosporum Mel28]; acc. no. XP_002840902 [Pyronema omphalodes CBS 100304]
c115421.graph_c0	3.34592	Similar to Acetamidase; acc. no. Q12559 [Pyronema omphalodes CBS 100304]
c127415.graph_c0	2.67491	Similar to hypothetical protein [Tuber melanosporum Mel28]; acc. no. XP_002842296 [Pyronema omphalodes CBS 100304]
c112844.graph_c0	1.74647	unknown [Picea sitchensis]
c92603.graph_c0	3.55621	Similar to Sex-determining transformer protein 1; acc. no. P34708 [Pyronema omphalodes CBS 100304]
c119060.graph_c0	1.11516	PREDICTED: uncharacterized protein LOC104604458 [Nelumbo nucifera]
c118864.graph_c0	3.22422	cytochrome P450 724B1 [Amborella trichopoda]
c67014.graph_c0	3.37405	Similar to hypothetical protein [Tuber melanosporum Mel28]; acc. no. XP_002839790 [Pyronema omphalodes CBS 100304]
c109425.graph_c0	2.86859	hypothetical protein CQW23_34849 [Capsicum baccatum]
c93104.graph_c0	2.59752	zn 2cys6 transcription factor [Diplodia corticola]
c128415.graph_c0	3.37405	unnamed protein product [Tuber aestivum]
c87888.graph_c0	3.97261	unnamed protein product [Tuber aestivum]
c119824.graph_c1	2.49778	hypothetical protein [Tuber melanosporum Mel28]
c124113.graph_c1	2.48427	Similar to Tyrosinase; acc. no. P00440 [Pyronema omphalodes CBS 100304]
c93861.graph_c0	3.14257	Similar to Uroporphyrinogen decarboxylase; acc. no. P32347 [Pyronema omphalodes CBS 100304]
c128596.graph_c0	3.0308	unnamed protein product [Tuber aestivum]
c90322.graph_c0	1.35685	Glycine-rich RNA-binding protein 4, mitochondrial [Tolypocladium capitatum]
c99114.graph_c0	3.82255	Similar to Calcium-binding mitochondrial carrier SAL1; acc. no. P0CI40 [Pyronema omphalodes CBS 100304]
c128171.graph_c0	1.94863	Similar to Histidine biosynthesis trifunctional protein; acc. no. P07685 [Pyronema omphalodes CBS 100304]
c90159.graph_c0	2.23511	hypothetical protein FAVG1_10965 [Fusarium avenaceum]
c128840.graph_c0	3.77374	Similar to Uncharacterized WD repeat-containing protein C126.01c; acc. no. O94394 [Pyronema omphalodes CBS 100304]
c101567.graph_c0	2.25605	Similar to Serine/threonine-protein kinase STE11; acc. no. A7A1P0 [Pyronema omphalodes CBS 100304]
c90373.graph_c0	1.77019	Similar to Acetamidase regulatory protein; acc. no. Q06157 [Pyronema omphalodes CBS 100304]
c124978.graph_c0	1.46687	unknown [Picea sitchensis]
c111338.graph_c1	1.94734	Similar to ATP synthase subunit 5, mitochondrial; acc. no. Q9P602 [Pyronema omphalodes CBS 100304]
c125314.graph_c0	2.32489	thioredoxin [Elsinoe sp. CQ-2017a]
c77879.graph_c0	2.6697	Similar to Bifunctional nitrilase/nitrile hydratase NIT4; acc. no. P46011 [Pyronema omphalodes CBS 100304]
c64162.graph_c0	3.08393	Similar to Anaphase spindle elongation protein 1; acc. no. Q9HDY1 [Pyronema omphalodes CBS 100304]
c109623.graph_c0	1.68021	unnamed protein product [Tuber aestivum]
c101256.graph_c0	3.13436	hypothetical protein [Tuber melanosporum Mel28]
c101624.graph_c0	3.15142	hypothetical protein [Tuber melanosporum Mel28]
c66359.graph_c0	1.20155	unknown [Picea sitchensis]
c115506.graph_c0	2.6697	hydroquinone glucosyltransferase-like [Dendrobium catenatum]
c66687.graph_c0	2.85169	hypothetical protein [Tuber melanosporum Mel28]
c66176.graph_c0	3.5753	Similar to 26S protease regulatory subunit 6A; acc. no. P33297 [Pyronema omphalodes CBS 100304]
c103262.graph_c0	2.06793	Similar to NADP-dependent malic enzyme; acc. no. Q6TU48 [Pyronema omphalodes CBS 100304]
c114497.graph_c0	1.97687	NADH dehydrogenase subunit 4L (mitochondrion) [Picea glauca]
c127374.graph_c0	2.93908	Similar to Stress response protein ish1; acc. no. Q9Y7X6 [Pyronema omphalodes CBS 100304]
c120557.graph_c5	3.30554	RNA-binding domain-containing protein [Aspergillus novofumigatus IBT 16806]
c107958.graph_c0	1.16216	4-coumarate:CoA ligase [Pinus taeda]
c127392.graph_c0	2.85008	Similar to Choline dehydrogenase; acc. no. Q2KB43 [Pyronema omphalodes CBS 100304]
c97930.graph_c0	3.65112	Similar to hypothetical protein [Tuber melanosporum Mel28]; acc. no. XP_002839453 [Pyronema omphalodes CBS 100304]
c123238.graph_c0	1.62324	hypothetical protein AQUCO_01000348v1 [Aquilegia coerulea]
c110409.graph_c0	5.64465	unknown [Picea sitchensis]
c66539.graph_c0	2.17497	Similar to Probable glutamine--tRNA ligase; acc. no. Q9Y7Y8 [Pyronema omphalodes CBS 100304]
c67059.graph_c0	2.45041	unnamed protein product [Tuber aestivum]
c113918.graph_c0	2.20281	putative peroxidase N [Nepenthes mirabilis]
c77867.graph_c0	2.26647	Similar to conserved hypothetical protein [Ajellomyces capsulatus H88]; acc. no. EGC42625 [Pyronema omphalodes CBS 100304]
c103061.graph_c0	1.94863	PREDICTED: cytochrome P450 86B1-like [Elaeis guineensis]
c106772.graph_c0	3.82255	hypothetical protein K441DRAFT_676819 [Cenococcum geophilum 1.58]
c124723.graph_c0	1.14158	unknown [Picea sitchensis]
c127836.graph_c0	2.29107	Similar to Kinesin light chain; acc. no. P46822 [Pyronema omphalodes CBS 100304]
c124033.graph_c0	1.83392	LOB domain-containing protein 40 [Amborella trichopoda]
c124274.graph_c0	1.24163	hypothetical protein CUMW_150750 [Citrus unshiu]
c126432.graph_c2	2.93471	unnamed protein product [Tuber aestivum]
c118265.graph_c0	1.45004	jacalin-related lectin 3 isoform X3 [Amborella trichopoda]
c115253.graph_c0	4.53764	Similar to Putative glycerophosphoryl diester phosphodiesterase yhdW; acc. no. O07592 [Pyronema omphalodes CBS 100304]
c127854.graph_c0	2.52395	Similar to Uridine nucleosidase; acc. no. Q04179 [Pyronema omphalodes CBS 100304]
c65811.graph_c0	4.77607	Similar to Uncharacterized protein C106.17c; acc. no. Q10341 [Pyronema omphalodes CBS 100304]
c125489.graph_c1	2.12811	unknown [Picea sitchensis]
c102690.graph_c0	3.68485	Similar to Vacuolar amino acid transporter 1; acc. no. P47082 [Pyronema omphalodes CBS 100304]
c66225.graph_c0	2.51696	Similar to Protein phosphatase PP2A regulatory subunit A; acc. no. Q9UT08 [Pyronema omphalodes CBS 100304]
c75437.graph_c0	2.71855	hypothetical protein P168DRAFT_293933 [Aspergillus campestris IBT 28561]
c125475.graph_c0	1.13316	unknown [Picea sitchensis]
c116706.graph_c1	1.34655	lysM domain receptor-like kinase 3 [Amborella trichopoda]
c96444.graph_c0	2.98382	Similar to hypothetical protein [Tuber melanosporum Mel28]; acc. no. XP_002838349 [Pyronema omphalodes CBS 100304]
c103656.graph_c0	2.61843	Similar to Uncharacterized protein PB7E8.02; acc. no. Q9C0V4 [Pyronema omphalodes CBS 100304]
c119826.graph_c1	3.46234	Similar to Putative branched-chain-amino-acid aminotransferase TOXF; acc. no. Q9Y885 [Pyronema omphalodes CBS 100304]
c82957.graph_c0	2.61538	Similar to THP3 homolog C2A9.11c; acc. no. Q1MTP1 [Pyronema omphalodes CBS 100304]
c82811.graph_c0	3.0308	Similar to Histone H2A.Z; acc. no. A1C5F1 [Pyronema omphalodes CBS 100304]
c82178.graph_c0	2.08275	Similar to Phosphoinositide 3-phosphatase; acc. no. O13819 [Pyronema omphalodes CBS 100304]
c112786.graph_c0	1.32634	hypothetical protein AQUCO_00201452v1 [Aquilegia coerulea]
c66652.graph_c0	2.09747	Similar to Serine/threonine-protein kinase ISR1; acc. no. Q06098 [Pyronema omphalodes CBS 100304]
c128079.graph_c0	2.49858	hypothetical protein H072_616 [Dactylellina haptotyla CBS 200.50]
c91141.graph_c0	3.9435	Similar to Putative 6-phosphofructo-2-kinase/fructose-2,6-bisphosphatase YLR345W; acc. no. Q06137 [Pyronema omphalodes CBS 100304]
c127488.graph_c0	2.5811	Similar to Probable succinyl-CoA ligase [GDP-forming] subunit beta, mitochondrial; acc. no. Q9P567 [Pyronema omphalodes CBS 100304]
c126611.graph_c3	2.53263	Similar to Eukaryotic translation initiation factor 4 gamma; acc. no. Q10475 [Pyronema omphalodes CBS 100304]
c115280.graph_c2	2.1693	unknown [Picea sitchensis]
c78161.graph_c0	3.01771	hypothetical protein, variant [Verruconis gallopava]
c100626.graph_c0	2.47058	taximin [Taxus baccata]
c99217.graph_c0	3.68669	Similar to Uncharacterized protein C21B10.09; acc. no. Q9USW4 [Pyronema omphalodes CBS 100304]
c121740.graph_c0	2.79276	similar to resistance gene; region between conserved kinase-2 and P-Loop domains, partial [Pinus radiata]
c103095.graph_c0	1.34143	Similar to Pore membrane protein of 33 kDa; acc. no. Q12164 [Pyronema omphalodes CBS 100304]
c82542.graph_c0	2.84057	hypothetical protein [Tuber melanosporum Mel28]
c110606.graph_c0	3.12339	unknown [Picea sitchensis]
c109929.graph_c0	6.42384	VQ motif-containing protein 22-like [Momordica charantia]
c120454.graph_c0	4.10246	unknown [Picea sitchensis]
c66229.graph_c0	3.03484	hypothetical protein [Tuber melanosporum Mel28]
c124490.graph_c0	1.77275	unknown [Picea sitchensis]
c83541.graph_c0	2.69661	Similar to hypothetical protein NEUTE2DRAFT_108546 [Neurospora tetrasperma FGSC 2509]; acc. no. EGZ73692 [Pyronema omphalodes CBS 100304]
c110973.graph_c0	2.82002	uncharacterized protein LOC112038880 [Quercus suber]
c80063.graph_c0	3.41498	Similar to L-ornithine 5-monooxygenase; acc. no. Q51548 [Pyronema omphalodes CBS 100304]
c117639.graph_c0	1.18717	Cation/H+ exchanger [Corchorus olitorius]
c66388.graph_c0	2.66204	Similar to Proteasome component PRE3; acc. no. P38624 [Pyronema omphalodes CBS 100304]
c107123.graph_c0	1.6958	unknown [Picea sitchensis]
c95068.graph_c0	1.79711	Similar to hypothetical protein PTT_11733 [Pyrenophora teres f. teres 0-1]; acc. no. XP_003300486 [Pyronema omphalodes CBS 100304]
c122661.graph_c3	3.23569	Similar to Stress-induced-phosphoprotein 1; acc. no. Q3ZBZ8 [Pyronema omphalodes CBS 100304]
c82975.graph_c0	2.95862	Similar to Flocculation suppression protein; acc. no. P20134 [Pyronema omphalodes CBS 100304]
c66523.graph_c0	2.31554	Similar to UDP-galactose transporter; acc. no. P87041 [Pyronema omphalodes CBS 100304]
c123889.graph_c0	2.45041	uncharacterized protein LOC109950879 [Prunus persica]
c115131.graph_c0	2.47825	hypothetical protein CICLE_v10027167mg [Citrus clementina]
c115262.graph_c1	2.59215	hypothetical protein NA56DRAFT_601238 [Pezoloma ericae]
c108898.graph_c0	2.35465	WRKY transcription factor 1, partial [Picea abies]
c96321.graph_c0	3.18976	Similar to Mitochondrial protein import protein mas5; acc. no. O74752 [Pyronema omphalodes CBS 100304]
c126010.graph_c1	1.27548	ABC transporter C family member 14 [Amborella trichopoda]
c121691.graph_c1	1.97865	hypothetical protein GLOTRDRAFT_33324, partial [Gloeophyllum trabeum ATCC 11539]
c66770.graph_c1	3.91548	Similar to Myosin-1; acc. no. A1C4A5 [Pyronema omphalodes CBS 100304]
c65892.graph_c0	2.63646	Similar to Uncharacterized RING finger protein C328.02; acc. no. Q9P3U4 [Pyronema omphalodes CBS 100304]
c66398.graph_c0	5.23577	Similar to Rhamnolipids biosynthesis 3-oxoacyl-[acyl-carrier-protein] reductase; acc. no. Q9RPT1 [Pyronema omphalodes CBS 100304]
c96600.graph_c0	1.96856	unnamed protein product [Tuber aestivum]
c120776.graph_c0	3.66346	putative UPF0481 protein At3g02645 [Vigna radiata var. radiata]
c66685.graph_c0	2.86257	Similar to Serine/threonine-protein phosphatase PP-Z; acc. no. P78968 [Pyronema omphalodes CBS 100304]
c102771.graph_c1	5.3765	unknown [Picea sitchensis]
c67138.graph_c0	2.86859	Similar to Dolichyl-diphosphooligosaccharide--protein glycosyltransferase subunit 1; acc. no. Q10176 [Pyronema omphalodes CBS 100304]
c102332.graph_c0	2.95862	4-coumarate-CoA ligase [Ginkgo biloba]
c96451.graph_c0	3.13748	Similar to Glucan 1,3-beta-glucosidase; acc. no. P15703 [Pyronema omphalodes CBS 100304]
c101334.graph_c0	2.37327	hypothetical protein [Tuber melanosporum Mel28]
c96302.graph_c0	2.26309	Similar to Ubiquitin-conjugating enzyme E2 2; acc. no. Q4WLA7 [Pyronema omphalodes CBS 100304]
c104175.graph_c0	3.95979	uncharacterized protein A4U43_C05F29540 [Asparagus officinalis]
c128288.graph_c0	3.84375	Similar to Dynamin-related protein DNM1; acc. no. P54861 [Pyronema omphalodes CBS 100304]
c127331.graph_c0	1.936	Similar to 40S ribosomal protein S6-B; acc. no. Q9C0Z7 [Pyronema omphalodes CBS 100304]
c65946.graph_c0	2.72205	Similar to Major facilitator superfamily domain-containing protein 10; acc. no. Q0P5M9 [Pyronema omphalodes CBS 100304]
c124242.graph_c0	3.5489	PREDICTED: early nodulin-93 [Beta vulgaris subsp. vulgaris]
c65752.graph_c0	1.97687	Similar to Probable 26S protease subunit rpt4; acc. no. O74445 [Pyronema omphalodes CBS 100304]
c82092.graph_c0	4.8721	hypothetical protein ECU03_1610 [Encephalitozoon cuniculi GB-M1]
c127788.graph_c0	2.73363	unnamed protein product [Tuber aestivum]
c119962.graph_c1	2.3494	Glycosyl hydrolases 36 [Macleaya cordata]
c114128.graph_c0	2.6233	unknown [Picea sitchensis]
c110473.graph_c0	5.44054	unknown [Picea sitchensis]
c128154.graph_c0	1.88229	Similar to Serine/threonine-protein kinase nrc-2; acc. no. O42626 [Pyronema omphalodes CBS 100304]
c127897.graph_c0	2.7212	Similar to CTP synthase; acc. no. O42644 [Pyronema omphalodes CBS 100304]
c78430.graph_c0	4.28767	Similar to Karyogamy protein KAR9; acc. no. P32526 [Pyronema omphalodes CBS 100304]
c125172.graph_c0	1.45405	putative TIR/NBS/LRR disease resistance protein, partial [Pinus taeda]
c90593.graph_c0	1.81371	unnamed protein product [Tuber aestivum]
c121567.graph_c0	5.16661	orf1 (mitochondrion) [Trichoderma harzianum]
c66326.graph_c0	2.69578	hypothetical protein [Tuber melanosporum Mel28]
c122831.graph_c1	3.10277	Similar to Aldehyde dehydrogenase; acc. no. P40108 [Pyronema omphalodes CBS 100304]
c125244.graph_c0	2.27165	peroxidase 5 [Amborella trichopoda]
c130450.graph_c0	2.67945	Similar to WD repeat-containing protein pop2; acc. no. O14170 [Pyronema omphalodes CBS 100304]
c91787.graph_c0	3.82255	Similar to Glycerophosphodiester phosphodiesterase GDE1; acc. no. Q02979 [Pyronema omphalodes CBS 100304]
c66216.graph_c0	2.10668	hypothetical protein [Tuber melanosporum Mel28]
c105120.graph_c1	2.69883	Protein of unknown function [Pyronema omphalodes CBS 100304]
c96020.graph_c0	2.10476	Similar to Polyadenylate-binding protein, cytoplasmic and nuclear; acc. no. Q5B630 [Pyronema omphalodes CBS 100304]
c77729.graph_c0	4.56243	Similar to 7alpha-cephem-methoxylase P8 chain related protein, putative [Coccidioides posadasii C735 delta SOWgp]; acc. no. XP_003068733 [Pyronema omphalodes CBS 100304]
c83251.graph_c0	2.38793	Similar to Malate dehydrogenase, cytoplasmic; acc. no. P83778 [Pyronema omphalodes CBS 100304]
c96913.graph_c0	2.29036	Similar to UPF0658 Golgi apparatus membrane protein C23H3.04; acc. no. O13938 [Pyronema omphalodes CBS 100304]
c66312.graph_c0	4.02751	Similar to Alkaline ceramidase 3; acc. no. Q9NUN7 [Pyronema omphalodes CBS 100304]
c66718.graph_c0	2.95862	hypothetical protein [Tuber melanosporum Mel28]
c126438.graph_c0	1.99595	CYP78A1 [Pinus tabuliformis]
c103818.graph_c0	1.08776	Similar to GTP-binding nuclear protein GSP1/Ran; acc. no. Q9P4E9 [Pyronema omphalodes CBS 100304]
c66471.graph_c0	1.83387	Similar to Uncharacterized transcriptional regulatory protein TBS1; acc. no. P38114 [Pyronema omphalodes CBS 100304]
c101404.graph_c0	3.08321	Similar to Protein sds23; acc. no. A1CQZ4 [Pyronema omphalodes CBS 100304]
c113762.graph_c2	1.43339	PREDICTED: probable LRR receptor-like serine/threonine-protein kinase At1g74360 isoform X1 [Tarenaya hassleriana]
c84604.graph_c0	2.26653	Similar to High-affinity glucose transporter; acc. no. P49374 [Pyronema omphalodes CBS 100304]
c90112.graph_c0	2.92467	Similar to Methylthioribulose-1-phosphate dehydratase; acc. no. Q0UUN6 [Pyronema omphalodes CBS 100304]
c124344.graph_c0	1.27656	laccase [Pinus taeda]
c127345.graph_c0	2.87136	Similar to hypothetical protein MAA_03859 [Metarhizium anisopliae ARSEF 23]; acc. no. EFZ01263 [Pyronema omphalodes CBS 100304]
c95275.graph_c0	2.27748	unnamed protein product [Tuber aestivum]
c125623.graph_c0	1.63214	oleosin [Pinus elliottii]
c107979.graph_c2	2.35395	protein DETOXIFICATION 27-like [Prunus avium]
c92915.graph_c0	2.45041	Similar to hypothetical protein [Tuber melanosporum Mel28]; acc. no. XP_002841734 [Pyronema omphalodes CBS 100304]
c128037.graph_c0	3.28402	Similar to Centromere/kinetochore protein zw10 homolog; acc. no. O54692 [Pyronema omphalodes CBS 100304]
c94702.graph_c0	2.30451	unnamed protein product [Tuber aestivum]
c77556.graph_c0	1.51859	Similar to Putative proline--tRNA ligase C19C7.06; acc. no. O60155 [Pyronema omphalodes CBS 100304]
c96831.graph_c0	2.06168	hypothetical protein [Tuber melanosporum Mel28]
c66488.graph_c0	3.7553	Similar to Uncharacterized membrane protein C17A5.08; acc. no. O13770 [Pyronema omphalodes CBS 100304]
c112165.graph_c0	4.12456	hypothetical protein 0_9082_02, partial [Pinus taeda]
c120267.graph_c0	1.42952	unknown [Picea sitchensis]
c66081.graph_c0	2.41514	Similar to ATPase get3; acc. no. A7EHP6 [Pyronema omphalodes CBS 100304]
c102077.graph_c1	2.45041	Similar to GTP-binding protein ypt2; acc. no. P17609 [Pyronema omphalodes CBS 100304]
c107937.graph_c0	1.42906	P-glycoprotein, partial [Salix matsudana]
c122999.graph_c0	1.06123	hypothetical protein TanjilG_19023 [Lupinus angustifolius]
c91924.graph_c1	2.32779	Similar to Chitin synthase 8; acc. no. Q4P9K9 [Pyronema omphalodes CBS 100304]
c127014.graph_c0	3.05083	Similar to Eukaryotic translation initiation factor 5B; acc. no. Q10251 [Pyronema omphalodes CBS 100304]
c128210.graph_c0	2.80584	hypothetical protein [Tuber melanosporum Mel28]
c125057.graph_c1	1.34706	unknown [Picea sitchensis]
c67211.graph_c0	3.19879	Similar to hypothetical protein [Tuber melanosporum Mel28]; acc. no. XP_002838569 [Pyronema omphalodes CBS 100304]
c123542.graph_c0	1.53141	laccase [Picea abies]
c108617.graph_c0	1.88652	Similar to Plasma membrane ATPase; acc. no. P07038 [Pyronema omphalodes CBS 100304]
c126342.graph_c0	1.318	unknown [Picea sitchensis]
c125665.graph_c0	2.68146	unknown [Picea sitchensis]
c95819.graph_c0	2.1354	Similar to Cytochrome c oxidase subunit 4, mitochondrial; acc. no. P06809 [Pyronema omphalodes CBS 100304]
c97355.graph_c0	3.0308	unnamed protein product [Tuber aestivum]
c128533.graph_c0	5.08743	Similar to hypothetical protein [Tuber melanosporum Mel28]; acc. no. XP_002839204 [Pyronema omphalodes CBS 100304]
c122109.graph_c1	1.62564	PREDICTED: squamosa promoter-binding-like protein 8 [Lupinus angustifolius]
c65776.graph_c0	3.29154	Similar to mRNA export factor mex67; acc. no. Q9Y8G3 [Pyronema omphalodes CBS 100304]
c86588.graph_c0	2.57892	hypothetical protein [Tuber melanosporum Mel28]
c84335.graph_c0	2.68739	Similar to hypothetical protein CIMG_00297 [Coccidioides immitis RS]; acc. no. XP_001246526 [Pyronema omphalodes CBS 100304]
c105681.graph_c0	3.37195	Similar to Protein cwh43; acc. no. Q9HDZ2 [Pyronema omphalodes CBS 100304]
c78205.graph_c0	3.85247	Similar to SVP1-like protein 2; acc. no. Q5B464 [Pyronema omphalodes CBS 100304]
c112691.graph_c2	3.74219	RecName: Full=(E)-gamma-bisabolene synthase; Short=PmeTPS3
c67416.graph_c0	3.82255	Similar to Protein F37C4.5; acc. no. O44400 [Pyronema omphalodes CBS 100304]
c110517.graph_c0	2.19376	Phospholipase D delta [Morus notabilis]
c124148.graph_c1	1.24499	RNA-dependent RNA polymerase 2 [Pinus canariensis]
c118731.graph_c0	1.38148	Similar to Actin, gamma; acc. no. P20359 [Pyronema omphalodes CBS 100304]
c91225.graph_c0	2.97435	hypothetical protein [Tuber melanosporum Mel28]
c65894.graph_c0	2.08234	Similar to hypothetical protein [Tuber melanosporum Mel28]; acc. no. XP_002836689 [Pyronema omphalodes CBS 100304]
c104389.graph_c0	3.16181	Similar to Microsomal glutathione S-transferase 3; acc. no. Q3T100 [Pyronema omphalodes CBS 100304]
c129443.graph_c0	3.5601	unnamed protein product [Tuber aestivum]
c97032.graph_c0	3.0308	Similar to hypothetical protein [Tuber melanosporum Mel28]; acc. no. XP_002836882 [Pyronema omphalodes CBS 100304]
c128185.graph_c0	3.32974	unnamed protein product [Tuber aestivum]
c77845.graph_c0	1.99328	Similar to Histone-lysine N-methyltransferase, H3 lysine-9 specific SUVH5; acc. no. O82175 [Pyronema omphalodes CBS 100304]
c107715.graph_c0	3.13532	PREDICTED: 1-aminocyclopropane-1-carboxylate oxidase 1-like [Nicotiana tabacum]
c121560.graph_c1	1.25324	hypothetical protein AMTR_s00055p00136850 [Amborella trichopoda]
c67225.graph_c0	3.8208	Similar to Tryptophan--tRNA ligase, cytoplasmic; acc. no. Q09692 [Pyronema omphalodes CBS 100304]
c96701.graph_c0	2.37156	Similar to Inositol phosphorylceramide synthase catalytic subunit aur1; acc. no. Q10142 [Pyronema omphalodes CBS 100304]
c67238.graph_c0	2.57645	hypothetical protein [Tuber melanosporum Mel28]
c100304.graph_c0	3.24976	Similar to Serine/threonine-protein phosphatase 2B catalytic subunit; acc. no. P48457 [Pyronema omphalodes CBS 100304]
c100157.graph_c0	2.29994	hypothetical protein TRAPUB_1533 [Trametes pubescens]
c117305.graph_c0	2.19376	unknown [Picea sitchensis]
c127368.graph_c0	2.77048	Similar to hypothetical protein MYCTH_2297012 [Myceliophthora thermophila ATCC 42464]; acc. no. XP_003659680 [Pyronema omphalodes CBS 100304]
c82119.graph_c0	2.39629	Similar to Uncharacterized transporter C1002.16c; acc. no. Q9US44 [Pyronema omphalodes CBS 100304]
c106399.graph_c0	2.21318	unnamed protein product [Tuber aestivum]
c91127.graph_c0	3.08213	hypothetical protein M404DRAFT_993330 [Pisolithus tinctorius Marx 270]
c79087.graph_c0	2.41626	Similar to Probable chorismate mutase; acc. no. O13739 [Pyronema omphalodes CBS 100304]
c99969.graph_c0	2.21658	Similar to Serine/threonine-protein phosphatase PP1; acc. no. P20654 [Pyronema omphalodes CBS 100304]
c125325.graph_c0	1.61004	unknown [Picea sitchensis]
c125929.graph_c0	1.04458	unknown [Picea sitchensis]
c65791.graph_c0	2.82138	Similar to Probable aspartokinase; acc. no. O60163 [Pyronema omphalodes CBS 100304]
c98208.graph_c1	2.20242	Similar to Tyrosine--tRNA ligase, cytoplasmic; acc. no. P36421 [Pyronema omphalodes CBS 100304]
c79990.graph_c0	6.55981	hypothetical protein [Tuber melanosporum Mel28]
c127449.graph_c0	2.6391	Protein of unknown function [Pyronema omphalodes CBS 100304]
c113025.graph_c0	2.15353	CKX3 [Pinus tabuliformis]
c104441.graph_c0	1.51189	Protein of unknown function [Pyronema omphalodes CBS 100304]
c125633.graph_c0	2.51686	hypothetical protein [Tuber melanosporum Mel28]
c127587.graph_c0	2.34546	Similar to Isocitrate dehydrogenase [NAD] subunit 2, mitochondrial; acc. no. Q9USP8 [Pyronema omphalodes CBS 100304]
c127091.graph_c0	3.531	unknown [Picea sitchensis]
c85407.graph_c2	4.50368	Similar to Germ cell-less protein-like 1; acc. no. Q920G9 [Pyronema omphalodes CBS 100304]
c66537.graph_c0	2.47058	hypothetical protein [Tuber melanosporum Mel28]
c77291.graph_c0	2.56514	Similar to 1-phosphatidylinositol 4,5-bisphosphate phosphodiesterase delta-4; acc. no. Q5RET0 [Pyronema omphalodes CBS 100304]
c110136.graph_c0	1.57762	ABC transporter-like [Macleaya cordata]
c127837.graph_c0	2.85687	Similar to Ubiquitin carboxyl-terminal hydrolase 6; acc. no. Q949Y0 [Pyronema omphalodes CBS 100304]
c66853.graph_c0	5.23919	hypothetical protein AURANDRAFT_18666 [Aureococcus anophagefferens]
c66390.graph_c0	2.3769	Similar to hypothetical protein [Tuber melanosporum Mel28]; acc. no. XP_002835951 [Pyronema omphalodes CBS 100304]
c78650.graph_c0	2.49858	Similar to hypothetical protein [Tuber melanosporum Mel28]; acc. no. XP_002835706 [Pyronema omphalodes CBS 100304]
c90066.graph_c0	2.32896	unnamed protein product [Tuber aestivum]
c100428.graph_c0	1.61827	hypothetical protein [Tuber melanosporum Mel28]
c91925.graph_c0	2.10069	unnamed protein product [Tuber aestivum]
c121014.graph_c2	2.61312	unknown [Picea sitchensis]
c95504.graph_c0	5.34338	Similar to Uncharacterized protein C26H8.11c; acc. no. O74793 [Pyronema omphalodes CBS 100304]
c96081.graph_c0	2.85687	Similar to hypothetical protein AOL_s00083g50 [Arthrobotrys oligospora ATCC 24927]; acc. no. EGX47838 [Pyronema omphalodes CBS 100304]
c92832.graph_c0	2.44313	Similar to hypothetical protein DR_2382 [Deinococcus radiodurans R1]; acc. no. NP_296103 [Pyronema omphalodes CBS 100304]
c67122.graph_c0	2.06512	hypothetical protein [Tuber melanosporum Mel28]
c120229.graph_c0	1.79483	mannose-binding lectin precursor, partial [Tulipa hybrid cultivar]
c93754.graph_c0	2.32633	Similar to Copper-exporting P-type ATPase A; acc. no. Q2YWA3 [Pyronema omphalodes CBS 100304]
c127652.graph_c0	2.19864	Similar to hypothetical protein SCHCODRAFT_16421 [Schizophyllum commune H4-8]; acc. no. XP_003030498 [Pyronema omphalodes CBS 100304]
c106481.graph_c0	1.62233	Similar to Apoptosis-inducing factor 1; acc. no. Q10499 [Pyronema omphalodes CBS 100304]
c101401.graph_c0	1.22608	ricin B-like lectin [Stereum hirsutum FP-91666 SS1]
c79214.graph_c0	2.78111	Similar to Lysine--tRNA ligase, cytoplasmic; acc. no. Q9UUE6 [Pyronema omphalodes CBS 100304]
c85923.graph_c0	2.44432	hypothetical protein MYCTH_2085328 [Thermothelomyces thermophila ATCC 42464]
c125695.graph_c2	2.46652	cytochrome P450 87A3-like [Sesamum indicum]
c119800.graph_c4	1.94233	Similar to Phosphatidylinositol 3-kinase tor2; acc. no. Q9Y7K2 [Pyronema omphalodes CBS 100304]
c106925.graph_c0	3.04833	unnamed protein product [Tuber aestivum]
c103601.graph_c0	3.56196	Similar to Aconitate hydratase, mitochondrial; acc. no. P19414 [Pyronema omphalodes CBS 100304]
c124574.graph_c0	1.35527	LRK1 [Pinus tabuliformis]
c127438.graph_c0	3.00161	Similar to Heat shock protein hsp98; acc. no. P31540 [Pyronema omphalodes CBS 100304]
c66344.graph_c0	2.47364	Similar to Glucokinase; acc. no. Q92407 [Pyronema omphalodes CBS 100304]
c106679.graph_c1	3.51414	Similar to Phenylalanine--tRNA ligase alpha subunit; acc. no. P15625 [Pyronema omphalodes CBS 100304]
c81159.graph_c0	2.88268	Similar to SWIRM domain-containing protein YOR338W; acc. no. Q99326 [Pyronema omphalodes CBS 100304]
c96508.graph_c0	2.32779	Similar to hypothetical protein MYCGRDRAFT_104653 [Mycosphaerella graminicola IPO323]; acc. no. EGP87438 [Pyronema omphalodes CBS 100304]
c88858.graph_c0	2.84317	Similar to Glycolipid 2-alpha-mannosyltransferase 1; acc. no. Q00310 [Pyronema omphalodes CBS 100304]
c115571.graph_c4	2.91561	--
c113675.graph_c0	1.15547	LEAFY protein, partial [Larix kaempferi]
c129135.graph_c0	3.23681	hypothetical protein [Tuber melanosporum Mel28]
c115483.graph_c0	2.87559	hypothetical protein [Tuber melanosporum Mel28]
c118549.graph_c0	2.12046	unknown [Picea sitchensis]
c112279.graph_c2	1.44699	putative cinnamate 4-hydroxylase, partial [Cynara cardunculus var. scolymus]
c83799.graph_c0	2.68591	hypothetical protein AOL_s00083g80 [Arthrobotrys oligospora ATCC 24927]
c118946.graph_c1	1.37418	transcription factor PCF5 [Setaria italica]
c124266.graph_c0	1.66565	DNA/RNA polymerases superfamily protein [Theobroma cacao]
c127414.graph_c0	1.92811	hypothetical protein HIM_02890 [Hirsutella minnesotensis 3608]
c81739.graph_c0	1.8599	hypothetical protein K432DRAFT_293200 [Lepidopterella palustris CBS 459.81]
c66799.graph_c0	2.30872	hypothetical protein UCRNP2_505 [Neofusicoccum parvum UCRNP2]
c67025.graph_c0	4.50368	Similar to hypothetical protein [Tuber melanosporum Mel28]; acc. no. XP_002836060 [Pyronema omphalodes CBS 100304]
c98902.graph_c1	2.20242	Similar to Kinesin heavy chain; acc. no. Q86Z98 [Pyronema omphalodes CBS 100304]
c79973.graph_c0	2.57492	Similar to Protein kinase C-like; acc. no. Q00078 [Pyronema omphalodes CBS 100304]
c114697.graph_c0	2.32896	Similar to SWI/SNF and RSC complexes subunit ssr3; acc. no. Q9P7S3 [Pyronema omphalodes CBS 100304]
c111961.graph_c0	3.53882	Glycoside hydrolase, family 28 [Corchorus olitorius]
c99855.graph_c1	3.33371	Similar to Exportin-1; acc. no. P14068 [Pyronema omphalodes CBS 100304]
c66206.graph_c0	2.2355	Similar to Histone H4.2; acc. no. P23751 [Pyronema omphalodes CBS 100304]
c66367.graph_c0	2.7288	Similar to L-threonine 3-dehydrogenase; acc. no. B1KL24 [Pyronema omphalodes CBS 100304]
c64025.graph_c0	2.86859	unnamed protein product [Tuber aestivum]
c124329.graph_c0	1.39873	uncharacterized protein LOC100272821 isoform X1 [Zea mays]
c114348.graph_c0	2.32837	hypothetical protein CY34DRAFT_796933 [Suillus luteus UH-Slu-Lm8-n1]
c117683.graph_c1	2.77589	laccase [Picea abies]
c92601.graph_c0	2.059	unnamed protein product [Tuber aestivum]
c125326.graph_c1	1.23876	unknown [Picea sitchensis]
c66338.graph_c0	4.96212	uncharacterized protein LOC112040772 [Quercus suber]
c104413.graph_c0	4.20039	Similar to Carnitine O-acetyltransferase, mitochondrial; acc. no. Q00614 [Pyronema omphalodes CBS 100304]
c123692.graph_c2	1.42797	unknown [Picea sitchensis]
c66846.graph_c0	3.13748	Similar to Protein AFG1; acc. no. P32317 [Pyronema omphalodes CBS 100304]
c75915.graph_c0	2.06512	Similar to NADH-ubiquinone oxidoreductase 21.3 kDa subunit; acc. no. P25710 [Pyronema omphalodes CBS 100304]
c116862.graph_c0	2.8508	hypothetical protein 2_7562_01, partial [Pinus taeda]
c127400.graph_c0	2.3893	hypothetical protein [Tuber melanosporum Mel28]
c96410.graph_c0	2.35294	Similar to Mitogen-activated protein kinase spm1; acc. no. Q92398 [Pyronema omphalodes CBS 100304]
c65821.graph_c0	3.32974	4-aminobutyrate aminotransferase [Drechslerella stenobrocha 248]
c119816.graph_c0	1.38679	type IV inositol polyphosphate 5-phosphatase 9 isoform X1 [Amborella trichopoda]
c127638.graph_c0	2.1693	unnamed protein product [Tuber aestivum]
c82102.graph_c1	2.72205	Similar to Uncharacterized helicase C6F12.16c; acc. no. O14232 [Pyronema omphalodes CBS 100304]
c117982.graph_c5	1.11198	unknown [Picea sitchensis]
c65939.graph_c0	2.45041	Similar to Delta-aminolevulinic acid dehydratase; acc. no. P05373 [Pyronema omphalodes CBS 100304]
c80764.graph_c0	3.23681	Similar to Uncharacterized protein HP_1429; acc. no. O25971 [Pyronema omphalodes CBS 100304]
c90696.graph_c0	2.43646	Similar to Glutamyl-tRNA(Gln) amidotransferase subunit A, mitochondrial; acc. no. C5P3I5 [Pyronema omphalodes CBS 100304]
c96809.graph_c2	2.64935	Similar to Heat shock protein SSB; acc. no. Q707X3 [Pyronema omphalodes CBS 100304]
c127337.graph_c0	2.19762	Similar to hypothetical protein [Tuber melanosporum Mel28]; acc. no. XP_002837685 [Pyronema omphalodes CBS 100304]
c125863.graph_c0	2.22471	hypothetical protein AXG93_4875s1460 [Marchantia polymorpha subsp. ruderalis]
c66033.graph_c0	3.5601	hypothetical protein ASPVEDRAFT_65185 [Aspergillus versicolor CBS 583.65]
c122559.graph_c0	2.69883	hypothetical protein AMTR_s00001p00155640 [Amborella trichopoda]
c65956.graph_c0	2.56514	Similar to Uncharacterized transcriptional regulatory protein C1327.01c; acc. no. Q1MTM9 [Pyronema omphalodes CBS 100304]
c124958.graph_c1	2.65634	Similar to Isotrichodermin C-15 hydroxylase; acc. no. O13317 [Pyronema omphalodes CBS 100304]
c95474.graph_c0	1.65611	Similar to hypothetical protein [Tuber melanosporum Mel28]; acc. no. XP_002839269 [Pyronema omphalodes CBS 100304]
c64420.graph_c0	2.7212	Similar to conserved hypothetical protein [Ajellomyces dermatitidis ER-3]; acc. no. EEQ91495 [Pyronema omphalodes CBS 100304]
c82524.graph_c0	3.5601	Similar to DnaJ homolog subfamily C member 11; acc. no. Q9NVH1 [Pyronema omphalodes CBS 100304]
c127757.graph_c0	2.61538	Similar to Long-chain-fatty-acid--CoA ligase 3; acc. no. O95573 [Pyronema omphalodes CBS 100304]
c118812.graph_c1	1.63116	LRR receptor-like serine/threonine-protein kinase GSO2 [Chenopodium quinoa]
c123868.graph_c0	2.67095	uncharacterized protein LOC18434545 [Amborella trichopoda]
c78402.graph_c0	4.37272	Similar to Bifunctional protein gal10; acc. no. Q9HDU3 [Pyronema omphalodes CBS 100304]
c129290.graph_c0	3.7553	Similar to Vacuolar protein-sorting protein bro-1; acc. no. Q7SAN9 [Pyronema omphalodes CBS 100304]
c127736.graph_c0	1.76034	Similar to Uroporphyrinogen-III C-methyltransferase; acc. no. P36150 [Pyronema omphalodes CBS 100304]
c86026.graph_c0	3.67087	Similar to Uncharacterized protein C18H10.17c; acc. no. O60147 [Pyronema omphalodes CBS 100304]
c113080.graph_c0	2.69394	unknown [Picea sitchensis]
c127483.graph_c0	2.65243	profilin [Protomyces lactucaedebilis]
c123785.graph_c0	1.40977	PREDICTED: potassium transporter 5-like [Phoenix dactylifera]
c90044.graph_c1	2.91561	water-stress inducible protein 3, partial [Pinus taeda]
c91013.graph_c0	3.00161	Similar to 3-oxoacyl-[acyl-carrier-protein] reductase FabG; acc. no. Q9X248 [Pyronema omphalodes CBS 100304]
c107075.graph_c0	3.5601	hypothetical protein K443DRAFT_676973 [Laccaria amethystina LaAM-08-1]
c65822.graph_c0	3.08513	Similar to Protein kti12; acc. no. Q9P7V4 [Pyronema omphalodes CBS 100304]
c103405.graph_c0	2.69394	hypothetical protein B5807_09982 [Epicoccum nigrum]
c119143.graph_c3	2.53067	Similar to Uncharacterized protein C10F6.16; acc. no. P79058 [Pyronema omphalodes CBS 100304]
c118454.graph_c0	3.01986	Protein of unknown function [Pyronema omphalodes CBS 100304]
c66101.graph_c0	2.64856	Similar to Protein phosphatase PP2A regulatory subunit B; acc. no. Q12702 [Pyronema omphalodes CBS 100304]
c104786.graph_c0	3.39785	hypothetical protein [Tuber melanosporum Mel28]
c79694.graph_c0	2.77048	Similar to Spindle pole body-associated protein sad1; acc. no. Q09825 [Pyronema omphalodes CBS 100304]
c105161.graph_c0	3.05458	Protein of unknown function [Pyronema omphalodes CBS 100304]
c89653.graph_c0	4.8721	Similar to pH-response regulator protein palA/RIM20; acc. no. P79020 [Pyronema omphalodes CBS 100304]
c79497.graph_c0	2.61538	unknown [Picea sitchensis]
c118564.graph_c2	1.98217	phosphoenolpyruvate carboxylase, partial [Eleocharis macrostachya]
c66366.graph_c0	2.2868	hypothetical protein IQ06DRAFT_278649 [Stagonospora sp. SRC1lsM3a]
c63613.graph_c0	2.97435	hypothetical protein [Tuber melanosporum Mel28]
c107395.graph_c0	3.10588	hypothetical protein Egran_04368 [Elaphomyces granulatus]
c123508.graph_c0	2.20334	hypothetical protein KFL_000370220 [Klebsormidium nitens]
c128141.graph_c0	2.28144	Similar to Dolichyl-phosphate-mannose--protein mannosyltransferase 2; acc. no. P31382 [Pyronema omphalodes CBS 100304]
c129432.graph_c0	4.56243	unnamed protein product [Tuber aestivum]
c128911.graph_c0	3.188	unnamed protein product [Tuber aestivum]
c66243.graph_c0	2.31152	hypothetical protein MPH_00359 [Macrophomina phaseolina MS6]
c127594.graph_c0	1.73852	related to laccase precursor [Phialocephala subalpina]
c118270.graph_c0	1.32303	PREDICTED: indole-3-pyruvate monooxygenase YUCCA2-like [Phoenix dactylifera]
c107766.graph_c0	1.6553	unknown [Picea sitchensis]
c126653.graph_c0	2.88868	uncharacterized protein LOC109708688 [Ananas comosus]
c111289.graph_c0	2.91561	unknown [Picea sitchensis]
c127849.graph_c0	2.62919	hypothetical protein [Tuber melanosporum Mel28]
c99874.graph_c3	2.28583	Similar to Elongation of fatty acids protein 2; acc. no. P25358 [Pyronema omphalodes CBS 100304]
c66841.graph_c0	2.46341	hypothetical protein [Tuber melanosporum Mel28]
c93496.graph_c0	2.51381	Similar to Beta-hexosaminidase; acc. no. P43077 [Pyronema omphalodes CBS 100304]
c125655.graph_c0	1.45565	unknown [Picea sitchensis]
c79004.graph_c0	2.81197	Similar to Alanine--tRNA ligase; acc. no. Q5AQL1 [Pyronema omphalodes CBS 100304]
c87605.graph_c0	3.28402	Similar to Uncharacterized protein PA3568; acc. no. P28812 [Pyronema omphalodes CBS 100304]
c119192.graph_c0	5.12162	Protein SELF-PRUNING [Dichanthelium oligosanthes]
c123812.graph_c0	1.07073	hypothetical protein 0_14595_01, partial [Pinus taeda]
c92137.graph_c1	2.51381	Similar to Probable E3 ubiquitin-protein ligase hulA; acc. no. Q4WTF3 [Pyronema omphalodes CBS 100304]
c67289.graph_c0	3.58572	Similar to R3H domain-containing protein 2; acc. no. Q80TM6 [Pyronema omphalodes CBS 100304]
c102483.graph_c0	5.20272	Similar to Mitochondrial phosphate carrier protein 2; acc. no. P40035 [Pyronema omphalodes CBS 100304]
c120215.graph_c0	1.57472	unknown [Picea sitchensis]
c81345.graph_c0	2.68446	Similar to hypothetical protein [Tuber melanosporum Mel28]; acc. no. XP_002837738 [Pyronema omphalodes CBS 100304]
c88579.graph_c0	2.91353	hypothetical protein [Tuber melanosporum Mel28]
c112070.graph_c0	1.22814	unknown [Picea sitchensis]
c92007.graph_c0	2.01725	unnamed protein product [Tuber aestivum]
c65812.graph_c0	2.49812	hypothetical protein AOL_s00007g385 [Arthrobotrys oligospora ATCC 24927]
c65649.graph_c0	2.20791	Similar to hypothetical protein [Tuber melanosporum Mel28]; acc. no. XP_002837761 [Pyronema omphalodes CBS 100304]
c66092.graph_c0	3.91548	Similar to hypothetical protein AN7850.2 [Aspergillus nidulans FGSC A4]; acc. no. XP_681119 [Pyronema omphalodes CBS 100304]
c96906.graph_c0	2.89198	Iron sulfur cluster assembly protein 1 [Pestalotiopsis fici W106-1]
c110713.graph_c0	2.91431	auxin-induced protein 6B [Cucurbita maxima]
c96938.graph_c0	6.37551	--
c128140.graph_c0	4.61888	integral membrane protein [Phialocephala scopiformis]
c66082.graph_c0	3.23681	Similar to Uncharacterized protein P23A10.12; acc. no. Q9P7X3 [Pyronema omphalodes CBS 100304]
c92029.graph_c0	5.44054	Protein of unknown function [Pyronema omphalodes CBS 100304]
c119311.graph_c0	1.39314	hypothetical protein AQUCO_03800091v1 [Aquilegia coerulea]
c120036.graph_c0	1.24649	unknown [Picea sitchensis]
c116073.graph_c0	1.07117	unknown [Picea sitchensis]
c65952.graph_c0	2.61387	Similar to L-rhamnonate dehydratase; acc. no. Q12DF1 [Pyronema omphalodes CBS 100304]
c116555.graph_c1	4.96212	unknown [Picea sitchensis]
c79170.graph_c0	2.54456	unnamed protein product [Tuber aestivum]
c67064.graph_c0	3.42384	Similar to Importin subunit beta-2; acc. no. O14089 [Pyronema omphalodes CBS 100304]
c122376.graph_c0	1.91133	hypothetical protein [Oryza sativa Japonica Group]
c82549.graph_c0	2.19376	Similar to Ribonuclease 3; acc. no. O51648 [Pyronema omphalodes CBS 100304]
c116652.graph_c0	1.03166	unknown [Picea sitchensis]
c101577.graph_c0	2.41843	Similar to hypothetical protein [Tuber melanosporum Mel28]; acc. no. XP_002840391 [Pyronema omphalodes CBS 100304]
c97807.graph_c0	3.01207	Similar to 78 kDa glucose-regulated protein homolog; acc. no. P59769 [Pyronema omphalodes CBS 100304]
c67438.graph_c0	3.86976	hypothetical protein [Tuber melanosporum Mel28]
c113435.graph_c0	1.48324	unknown [Picea sitchensis]
c127673.graph_c0	2.08184	Similar to Eukaryotic translation initiation factor 2 subunit gamma; acc. no. P32481 [Pyronema omphalodes CBS 100304]
c79173.graph_c0	2.42784	Similar to Proteasome component C1; acc. no. P21242 [Pyronema omphalodes CBS 100304]
c127387.graph_c0	2.46131	Similar to Glucosamine--fructose-6-phosphate aminotransferase [isomerizing]; acc. no. P14742 [Pyronema omphalodes CBS 100304]
c96528.graph_c0	3.7404	unnamed protein product [Tuber aestivum]
c66199.graph_c0	1.51044	Similar to Uncharacterized protein yxjH; acc. no. P42319 [Pyronema omphalodes CBS 100304]
c127208.graph_c0	1.35944	unnamed protein product [Tuber aestivum]
c124971.graph_c1	4.26421	PREDICTED: kiwellin-like [Malus domestica]
c68022.graph_c0	2.66017	Similar to Asparagine--tRNA ligase, cytoplasmic; acc. no. P38707 [Pyronema omphalodes CBS 100304]
c124150.graph_c0	2.32847	dehydration responsive protein, partial [Corchorus olitorius]
c65800.graph_c0	4.33886	unnamed protein product [Tuber aestivum]
c79034.graph_c0	3.28183	Similar to Casein kinase II subunit beta-2; acc. no. Q8TG11 [Pyronema omphalodes CBS 100304]
c109890.graph_c0	2.85169	Protein of unknown function [Pyronema omphalodes CBS 100304]
c100286.graph_c0	1.82459	Similar to Quinate permease; acc. no. P15325 [Pyronema omphalodes CBS 100304]
c127407.graph_c0	2.36118	Similar to Tat-binding homolog 7; acc. no. P54816 [Pyronema omphalodes CBS 100304]
c80558.graph_c0	2.82002	Similar to Vacuolar protein sorting-associated protein 17; acc. no. Q9URW7 [Pyronema omphalodes CBS 100304]
c82530.graph_c0	2.35395	hypothetical protein Egran_04587 [Elaphomyces granulatus]
c130006.graph_c0	3.00161	Similar to Vam6/Vps39-like protein; acc. no. Q8R5L3 [Pyronema omphalodes CBS 100304]
c127771.graph_c0	2.46341	Similar to Putative epoxide hydrolase; acc. no. Q06816 [Pyronema omphalodes CBS 100304]
c104556.graph_c0	2.87706	Similar to Putative histone deacetylase complex subunit cti6; acc. no. Q1MTR4 [Pyronema omphalodes CBS 100304]
c100333.graph_c0	4.35072	Similar to UPF0183 protein At3g51130; acc. no. Q9SD33 [Pyronema omphalodes CBS 100304]
c75212.graph_c0	2.65891	Similar to Rho GDP-dissociation inhibitor; acc. no. Q12434 [Pyronema omphalodes CBS 100304]
c113079.graph_c0	2.91765	unnamed protein product [Tuber aestivum]
c67140.graph_c0	3.64115	Similar to Peroxisomal adenine nucleotide transporter 1; acc. no. Q75A82 [Pyronema omphalodes CBS 100304]
c120302.graph_c2	2.91264	Similar to Protein clp1; acc. no. A6S936 [Pyronema omphalodes CBS 100304]
c76272.graph_c0	2.71948	unnamed protein product [Tuber aestivum]
c94189.graph_c0	3.88345	Similar to hypothetical protein FG05771.1 [Gibberella zeae PH-1]; acc. no. XP_385947 [Pyronema omphalodes CBS 100304]
c109218.graph_c0	3.13748	unknown [Picea sitchensis]
c94075.graph_c0	3.25539	Similar to Calcium-independent phospholipase A2-gamma; acc. no. Q8K1N1 [Pyronema omphalodes CBS 100304]
c101468.graph_c0	2.31089	Similar to Pumilio domain-containing protein P35G2.14; acc. no. Q9P789 [Pyronema omphalodes CBS 100304]
c127109.graph_c1	3.14969	hypothetical protein UMN_2387_01, partial [Pinus taeda]
c122988.graph_c0	1.27406	unknown [Picea sitchensis]
c81299.graph_c0	2.7212	Similar to Probable tubulin--tyrosine ligase PBY1; acc. no. P38254 [Pyronema omphalodes CBS 100304]
c127794.graph_c0	2.1354	Similar to conserved hypothetical protein [Ajellomyces dermatitidis SLH14081]; acc. no. XP_002628497 [Pyronema omphalodes CBS 100304]
c79195.graph_c0	3.52159	Similar to Uncharacterized CDP-alcohol phosphatidyltransferase class-I family protein C1D4.08; acc. no. Q10153 [Pyronema omphalodes CBS 100304]
c127705.graph_c0	2.49812	Similar to Potassium transport protein 1; acc. no. P47946 [Pyronema omphalodes CBS 100304]
c80688.graph_c0	3.23502	Similar to hypothetical protein FOXB_14048 [Fusarium oxysporum Fo5176]; acc. no. EGU75452 [Pyronema omphalodes CBS 100304]
c108735.graph_c0	1.82583	PREDICTED: major pollen allergen Ole e 10 [Elaeis guineensis]
c124132.graph_c0	1.452	protein DMR6-LIKE OXYGENASE 2-like isoform X1 [Olea europaea var. sylvestris]
c96794.graph_c0	3.22139	unnamed protein product [Tuber aestivum]
c90778.graph_c0	1.87524	Similar to hypothetical protein [Tuber melanosporum Mel28]; acc. no. XP_002835664 [Pyronema omphalodes CBS 100304]
c66453.graph_c0	3.08273	--
c81117.graph_c0	3.9435	Similar to Peroxisomal adenine nucleotide transporter 1; acc. no. Q75A82 [Pyronema omphalodes CBS 100304]
c125454.graph_c0	3.13748	unknown [Picea sitchensis]
c125464.graph_c0	1.24708	MC5 [Picea abies]
c130796.graph_c0	4.77607	Similar to Replication factor A protein 1; acc. no. Q92372 [Pyronema omphalodes CBS 100304]
c97795.graph_c0	3.20455	Similar to Protein VTS1; acc. no. Q4IBN1 [Pyronema omphalodes CBS 100304]
c66575.graph_c0	2.95367	Similar to 26S protease regulatory subunit 6B homolog; acc. no. P78578 [Pyronema omphalodes CBS 100304]
c106362.graph_c0	1.76127	PREDICTED: putative protein TPRXL [Phoenix dactylifera]
c63707.graph_c0	2.61538	Similar to Putative 2-hydroxyacyl-CoA lyase; acc. no. Q9Y7M1 [Pyronema omphalodes CBS 100304]
c78014.graph_c0	2.97435	Similar to Transcription elongation factor spt-4; acc. no. Q7S743 [Pyronema omphalodes CBS 100304]
c100196.graph_c0	2.69394	hypothetical protein [Tuber melanosporum Mel28]
c104653.graph_c0	1.75608	unknown [Picea sitchensis]
c65895.graph_c0	2.63646	Similar to Vacuolar protein sorting-associated protein 70; acc. no. P47161 [Pyronema omphalodes CBS 100304]
c126036.graph_c1	1.57994	uncharacterized protein CFP56_44105 [Quercus suber]
c66284.graph_c0	2.27401	Similar to Probable proteasome subunit alpha type-1; acc. no. O14250 [Pyronema omphalodes CBS 100304]
c89569.graph_c0	3.6745	hypothetical protein [Tuber melanosporum Mel28]
c120960.graph_c1	2.43563	unnamed protein product [Tuber aestivum]
c77187.graph_c0	2.29745	Similar to Uncharacterized transporter C5D6.04; acc. no. O14197 [Pyronema omphalodes CBS 100304]
c93352.graph_c1	4.82488	hypothetical protein [Tuber melanosporum Mel28]
c86152.graph_c0	3.28402	Similar to Zinc-responsive transcriptional regulator ZAP1; acc. no. P47043 [Pyronema omphalodes CBS 100304]
c106938.graph_c1	2.47512	Similar to GCR1-dependent translation factor 1; acc. no. P38301 [Pyronema omphalodes CBS 100304]
c107982.graph_c0	8.11014	PREDICTED: poly [ADP-ribose] polymerase 1 [Nelumbo nucifera]
c114975.graph_c0	1.13337	PREDICTED: uncharacterized protein At3g61260 isoform X5 [Eucalyptus grandis]
c124133.graph_c2	2.86182	Protein of unknown function [Pyronema omphalodes CBS 100304]
c105921.graph_c1	1.22392	sodium/hydrogen exchanger family protein [Cryptomeria japonica]
c77928.graph_c0	2.59215	Similar to Vesicle transport v-SNARE protein vti1; acc. no. P78768 [Pyronema omphalodes CBS 100304]
c118678.graph_c0	3.85016	unknown [Picea sitchensis]
c105449.graph_c0	2.91431	hypothetical protein HETIRDRAFT_309034 [Heterobasidion irregulare TC 32-1]
c127520.graph_c0	1.70595	Protein of unknown function [Pyronema omphalodes CBS 100304]
c127644.graph_c0	3.32974	hypothetical protein [Tuber melanosporum Mel28]
c91619.graph_c0	2.77048	hypothetical protein SCLCIDRAFT_1206886 [Scleroderma citrinum Foug A]
c120181.graph_c2	1.18288	unknown [Picea sitchensis]
c117216.graph_c0	1.74466	UDP-glycosyltransferase UGT5b [Picea glauca]
c78499.graph_c0	3.5601	Similar to Tyrosine-protein phosphatase; acc. no. Q05918 [Pyronema omphalodes CBS 100304]
c97788.graph_c0	2.96016	hypothetical protein [Tuber melanosporum Mel28]
c109128.graph_c0	1.57163	RNA exonuclease 4 [Amborella trichopoda]
c116817.graph_c0	1.19125	clavata 1-like protein [Pinus pinaster]
c121831.graph_c0	1.19956	NPF family transporter [Pinus pinaster]
c96439.graph_c0	1.95099	hypothetical protein [Tuber melanosporum Mel28]
c127997.graph_c0	3.29154	Similar to hypothetical protein AOL_s00080g416 [Arthrobotrys oligospora ATCC 24927]; acc. no. EGX48291 [Pyronema omphalodes CBS 100304]
c103806.graph_c0	5.91645	Similar to transcription factor [Mycosphaerella graminicola IPO323]; acc. no. EGP89754 [Pyronema omphalodes CBS 100304]
c128786.graph_c0	2.54643	Similar to Protein LCHN; acc. no. Q4FZX0 [Pyronema omphalodes CBS 100304]
c115539.graph_c0	1.32906	hypothetical protein SELMODRAFT_171141 [Selaginella moellendorffii]
c120339.graph_c2	1.58882	unknown [Picea sitchensis]
c125133.graph_c0	1.74035	unknown [Picea sitchensis]
c123958.graph_c1	2.10534	ZIP2, partial [Pinus tabuliformis]
c107422.graph_c0	3.18015	hypothetical protein [Tuber melanosporum Mel28]
c65983.graph_c0	2.00785	unnamed protein product [Tuber aestivum]
c108195.graph_c0	2.83964	hypothetical protein SELMODRAFT_131456, partial [Selaginella moellendorffii]
c124286.graph_c1	1.49286	unknown [Picea sitchensis]
c112219.graph_c1	2.1341	Similar to Protein vip1; acc. no. P87216 [Pyronema omphalodes CBS 100304]
c122651.graph_c1	2.2964	PREDICTED: lysosomal Pro-X carboxypeptidase-like [Nelumbo nucifera]
c96959.graph_c0	3.41374	Similar to hypothetical protein NCU09568 [Neurospora crassa OR74A]; acc. no. XP_959493 [Pyronema omphalodes CBS 100304]
c116300.graph_c0	1.37886	unknown [Picea sitchensis]
c96673.graph_c0	2.31089	Similar to E3 ubiquitin-protein ligase CHIP; acc. no. Q9UNE7 [Pyronema omphalodes CBS 100304]
c77702.graph_c0	3.91294	Similar to PI-PLC X domain-containing protein At5g67130; acc. no. Q93XX5 [Pyronema omphalodes CBS 100304]
c127531.graph_c0	5.1269	phenylalanine ammonia-lyase, partial [Ginkgo biloba]
c66041.graph_c0	2.01725	Similar to Uncharacterized CDP-alcohol phosphatidyltransferase class-I family protein C22A12.10; acc. no. O13901 [Pyronema omphalodes CBS 100304]
c106381.graph_c0	1.94863	Protein of unknown function [Pyronema omphalodes CBS 100304]
c117614.graph_c0	2.24504	Cytochrome P450 [Macleaya cordata]
c122286.graph_c0	2.80123	unknown [Picea sitchensis]
c78923.graph_c0	2.34955	Similar to Mitochondrial import receptor subunit tom-70; acc. no. P23231 [Pyronema omphalodes CBS 100304]
c119974.graph_c0	4.04452	cyclin-B2-3 [Eutrema salsugineum]
c82171.graph_c1	2.2334	Similar to Uncharacterized AIM2 family protein C30D10.14; acc. no. O14359 [Pyronema omphalodes CBS 100304]
c110755.graph_c0	1.38946	unknown [Picea sitchensis]
c113337.graph_c0	2.70121	unknown [Picea sitchensis]
c84097.graph_c0	1.82276	Similar to Uncharacterized protein C15A10.09c; acc. no. O13729 [Pyronema omphalodes CBS 100304]
c123450.graph_c0	1.39067	Pentatricopeptide repeat [Macleaya cordata]
c87455.graph_c0	2.91561	Similar to hypothetical protein [Tuber melanosporum Mel28]; acc. no. XP_002837604 [Pyronema omphalodes CBS 100304]
c106139.graph_c0	4.91781	unknown [Picea sitchensis]
c104098.graph_c0	2.57645	Similar to Tyrosinase; acc. no. A7BHQ9 [Pyronema omphalodes CBS 100304]
c110399.graph_c0	2.41626	tau class glutathione S-transferase [Larix kaempferi]
c127466.graph_c0	3.19752	Mitogen-activated protein kinase HOG1 [Endocarpon pusillum Z07020]
c67184.graph_c0	2.20242	unnamed protein product [Tuber aestivum]
c78039.graph_c0	2.39137	Similar to Translation machinery-associated protein 22; acc. no. A2QHG9 [Pyronema omphalodes CBS 100304]
c65795.graph_c0	2.69661	Similar to Uncharacterized membrane protein YBR235W; acc. no. P38329 [Pyronema omphalodes CBS 100304]
c127353.graph_c0	2.44603	unnamed protein product [Tuber aestivum]
c66682.graph_c0	2.32896	Similar to Phosphatidylinositol glycan anchor biosynthesis class U protein; acc. no. Q8CHJ0 [Pyronema omphalodes CBS 100304]
c127437.graph_c0	3.71959	Similar to Uncharacterized protein C14C4.04; acc. no. O13711 [Pyronema omphalodes CBS 100304]
c87213.graph_c0	2.44436	Enolase [Penicillium digitatum Pd1]
c122270.graph_c0	1.17236	unknown [Picea sitchensis]
c67839.graph_c0	2.6697	hypothetical protein COCC4DRAFT_124864 [Bipolaris maydis ATCC 48331]
c93057.graph_c0	1.8797	Similar to hypothetical protein [Tuber melanosporum Mel28]; acc. no. XP_002837433 [Pyronema omphalodes CBS 100304]
c65850.graph_c0	2.67945	Similar to 3-oxoacyl-[acyl-carrier-protein] reductase FabG; acc. no. Q9X248 [Pyronema omphalodes CBS 100304]
c128158.graph_c0	2.63646	Similar to Cystathionine gamma-synthase; acc. no. P38675 [Pyronema omphalodes CBS 100304]
c63668.graph_c0	2.61387	hypothetical protein [Tuber melanosporum Mel28]
c67286.graph_c0	3.13748	Similar to hypothetical protein [Tuber melanosporum Mel28]; acc. no. XP_002841004 [Pyronema omphalodes CBS 100304]
c66175.graph_c0	3.15356	unnamed protein product [Tuber aestivum]
c127767.graph_c0	3.91548	Similar to Ribosome maturation protein SBDS; acc. no. Q6DIT8 [Pyronema omphalodes CBS 100304]
c127422.graph_c0	2.58194	Similar to hypothetical protein FG02900.1 [Gibberella zeae PH-1]; acc. no. XP_383076 [Pyronema omphalodes CBS 100304]
c81173.graph_c0	2.00148	Similar to Probable glucose transporter rco-3; acc. no. Q92253 [Pyronema omphalodes CBS 100304]
c105925.graph_c0	3.08239	Similar to Mannan polymerase II complex ANP1 subunit; acc. no. P32629 [Pyronema omphalodes CBS 100304]
c84024.graph_c1	1.99998	Similar to Casein kinase I homolog hhp1; acc. no. P40235 [Pyronema omphalodes CBS 100304]
c123234.graph_c0	1.07799	hypothetical protein MIMGU_mgv1a0008592mg, partial [Erythranthe guttata]
c109515.graph_c1	1.35537	unnamed protein product [Tuber aestivum]
c120403.graph_c0	2.22989	hypothetical protein M413DRAFT_79764 [Hebeloma cylindrosporum h7]
c95406.graph_c1	3.2811	hypothetical protein [Tuber melanosporum Mel28]
c105157.graph_c0	3.01771	uncharacterized protein LOC109716733 [Ananas comosus]
c66411.graph_c0	2.26647	Similar to Succinate dehydrogenase cytochrome B subunit, mitochondrial; acc. no. O74882 [Pyronema omphalodes CBS 100304]
c116137.graph_c1	2.20117	unnamed protein product, partial [Vitis vinifera]
c118898.graph_c0	1.69365	hypothetical protein 0_15072_02, partial [Pinus pinaster]
c66760.graph_c0	3.82255	unnamed protein product [Tuber aestivum]
c99858.graph_c0	3.00161	Similar to Uncharacterized protein R166.3; acc. no. Q22004 [Pyronema omphalodes CBS 100304]
c65968.graph_c0	4.16143	PREDICTED: uncharacterized protein LOC104449856 isoform X4 [Eucalyptus grandis]
c122872.graph_c0	1.16542	unknown [Picea sitchensis]
c127412.graph_c0	2.25612	Similar to 3-oxoacyl-[acyl-carrier-protein] reductase FabG; acc. no. Q9X248 [Pyronema omphalodes CBS 100304]
c128965.graph_c0	3.72322	Similar to Uncharacterized protein AFUA_6G02800; acc. no. Q4WCX9 [Pyronema omphalodes CBS 100304]
c66681.graph_c0	4.33886	Similar to conserved glutamic acid-rich protein [Aspergillus kawachii IFO 4308]; acc. no. GAA86825 [Pyronema omphalodes CBS 100304]
c123870.graph_c1	2.37643	unnamed protein product [Tuber aestivum]
c80344.graph_c0	2.35975	Similar to Probable beta-glucosidase btgE; acc. no. A1DBG6 [Pyronema omphalodes CBS 100304]
c82448.graph_c0	2.62513	Similar to hypothetical protein AOL_s00079g90 [Arthrobotrys oligospora ATCC 24927]; acc. no. EGX48869 [Pyronema omphalodes CBS 100304]
c128710.graph_c0	3.08513	hypothetical protein [Tuber melanosporum Mel28]
c109981.graph_c0	3.04336	unknown [Picea sitchensis]
c126313.graph_c1	2.24889	unknown [Picea sitchensis]
c95531.graph_c0	1.74899	Similar to 60S ribosomal protein L16; acc. no. Q9P720 [Pyronema omphalodes CBS 100304]
c101261.graph_c0	3.48632	Similar to Ubiquitin-activating enzyme E1 1; acc. no. O94609 [Pyronema omphalodes CBS 100304]
c66106.graph_c0	1.88796	Similar to Curved DNA-binding protein; acc. no. Q09184 [Pyronema omphalodes CBS 100304]
c114008.graph_c0	3.00161	macrofage activating glyco [Phellinus noxius]
c66819.graph_c0	2.76177	Similar to Delta(14)-sterol reductase; acc. no. Q09195 [Pyronema omphalodes CBS 100304]
c105959.graph_c0	2.75452	Similar to Galactose-1-phosphate uridylyltransferase; acc. no. Q96UI1 [Pyronema omphalodes CBS 100304]
c116270.graph_c0	1.33057	ch-cobra [Cunninghamia lanceolata]
c112056.graph_c1	1.51001	unknown [Picea sitchensis]
c118018.graph_c1	3.61465	Similar to Spliceosome-associated protein 145; acc. no. Q9UUI3 [Pyronema omphalodes CBS 100304]
c96943.graph_c0	2.13596	Similar to Cutinase transcription factor 1 beta; acc. no. P52959 [Pyronema omphalodes CBS 100304]
c129064.graph_c0	2.97435	Similar to CEN-like protein 1; acc. no. Q9XH44 [Pyronema omphalodes CBS 100304]
c126410.graph_c1	2.31367	Similar to ADP-ribosylation factor; acc. no. P0CM17 [Pyronema omphalodes CBS 100304]
c103585.graph_c0	3.01623	unnamed protein product [Tuber aestivum]
c128039.graph_c0	3.29154	hypothetical protein [Tuber melanosporum Mel28]
c99834.graph_c0	3.56196	hypothetical protein ASPSYDRAFT_26018 [Aspergillus sydowii CBS 593.65]
c96659.graph_c0	2.57426	Similar to Casein kinase I homolog 2; acc. no. P40234 [Pyronema omphalodes CBS 100304]
c122048.graph_c0	1.07446	unknown [Picea sitchensis]
c66307.graph_c0	3.79092	Similar to Phosphoadenosine phosphosulfate reductase; acc. no. P56859 [Pyronema omphalodes CBS 100304]
c98243.graph_c0	1.65765	Similar to SAC3 family protein 1; acc. no. O74889 [Pyronema omphalodes CBS 100304]
c93500.graph_c1	1.61612	Similar to hypothetical protein HMPREF1120_07886 [Exophiala dermatitidis NIH/UT8656]; acc. no. EHY59908 [Pyronema omphalodes CBS 100304]
c66356.graph_c0	2.26717	Similar to Malate dehydrogenase, mitochondrial; acc. no. Q9Y7R8 [Pyronema omphalodes CBS 100304]
c126962.graph_c0	1.3611	unknown [Picea sitchensis]
c102754.graph_c0	2.45555	Similar to Phosphoglycerate kinase; acc. no. O74233 [Pyronema omphalodes CBS 100304]
c66611.graph_c0	2.54992	NADH-dependent flavin oxidoreductase-like protein [Meliniomyces variabilis F]
c124807.graph_c0	1.06522	unknown [Picea sitchensis]
c116812.graph_c1	1.51085	pathogenesis-related protein PR-1 [Amborella trichopoda]
c97075.graph_c0	4.28261	Similar to Uncharacterized PH domain-containing protein YPR091C; acc. no. Q06833 [Pyronema omphalodes CBS 100304]
c123649.graph_c1	2.2334	Similar to hypothetical protein [Tuber melanosporum Mel28]; acc. no. XP_002836882 [Pyronema omphalodes CBS 100304]
c67281.graph_c0	2.65034	Similar to hypothetical protein [Tuber melanosporum Mel28]; acc. no. XP_002840064 [Pyronema omphalodes CBS 100304]
c114482.graph_c0	1.47313	respiratory burst oxidase protein 4a [Picea abies]
c115582.graph_c1	3.02753	Similar to Probable 26S proteasome regulatory subunit rpn6; acc. no. Q9P7S2 [Pyronema omphalodes CBS 100304]
c119849.graph_c0	1.4271	plant intracellular Ras-group-related LRR protein 1-like [Asparagus officinalis]
c102061.graph_c0	3.67087	Similar to Serum paraoxonase/arylesterase 2; acc. no. Q58DS7 [Pyronema omphalodes CBS 100304]
c87548.graph_c0	3.50135	hypothetical protein [Tuber melanosporum Mel28]
c120301.graph_c0	1.3523	late embryogenesis abundant protein, partial [Picea glauca]
c77975.graph_c0	3.0308	DUF92 domain protein [Talaromyces marneffei ATCC 18224]
c100804.graph_c0	3.35189	Similar to hypothetical protein [Tuber melanosporum Mel28]; acc. no. XP_002837920 [Pyronema omphalodes CBS 100304]
c102238.graph_c0	2.01114	Similar to hypothetical protein [Tuber melanosporum Mel28]; acc. no. XP_002842099 [Pyronema omphalodes CBS 100304]
c105279.graph_c0	1.37461	unknown [Picea sitchensis]
c120562.graph_c0	1.80798	PREDICTED: protein YLS9-like [Juglans regia]
c66183.graph_c0	2.05541	Similar to Clathrin light chain; acc. no. Q9USP6 [Pyronema omphalodes CBS 100304]
c84434.graph_c0	1.9399	Similar to CDC25-like phosphatase YCH1; acc. no. P42937 [Pyronema omphalodes CBS 100304]
c112930.graph_c0	1.72414	Similar to Meiotically up-regulated gene 14 protein; acc. no. Q9P5M9 [Pyronema omphalodes CBS 100304]
c96725.graph_c0	3.39833	hypothetical protein [Tuber melanosporum Mel28]
c130274.graph_c0	3.13748	Similar to Probable translation initiation factor eIF-2B subunit gamma; acc. no. P56288 [Pyronema omphalodes CBS 100304]
c124326.graph_c0	1.37393	putative TIR-NBS-LRR protein [Pinus monticola]
c113380.graph_c0	2.27373	unknown [Picea sitchensis]
c66400.graph_c0	2.87468	Similar to Putative fumarate reductase; acc. no. O13755 [Pyronema omphalodes CBS 100304]
c109717.graph_c0	1.10878	unknown [Picea sitchensis]
c111918.graph_c1	5.44054	unknown [Picea sitchensis]
c66381.graph_c0	2.17874	Similar to hypothetical protein [Tuber melanosporum Mel28]; acc. no. XP_002842205 [Pyronema omphalodes CBS 100304]
c96366.graph_c0	1.81275	hypothetical protein [Tuber melanosporum Mel28]
c121740.graph_c2	2.47322	Similar to Repressible alkaline phosphatase; acc. no. P11491 [Pyronema omphalodes CBS 100304]
c117472.graph_c0	1.95138	Reticuline oxidase-like protein [Glycine soja]
c127395.graph_c0	2.78765	Similar to Lactobacillus shifted protein; acc. no. Q5AUI1 [Pyronema omphalodes CBS 100304]
c116743.graph_c0	2.02266	abscisic acid 8&apos;-hydroxylase 1-like [Manihot esculenta]
c106525.graph_c0	2.38791	PREDICTED: LOB domain-containing protein 15 [Gossypium raimondii]
c112723.graph_c0	2.016	hypothetical protein AQUCO_01600370v1 [Aquilegia coerulea]
c91946.graph_c1	3.19922	Similar to Septum-promoting GTP-binding protein 1; acc. no. P87027 [Pyronema omphalodes CBS 100304]
c129208.graph_c0	3.50135	Similar to Nuclear envelope protein ndc1; acc. no. O13961 [Pyronema omphalodes CBS 100304]
c92388.graph_c0	3.50135	Similar to tRNA (guanine(37)-N1)-methyltransferase; acc. no. D5GN29 [Pyronema omphalodes CBS 100304]
c66371.graph_c0	2.26486	unnamed protein product [Tuber aestivum]
c116015.graph_c0	1.30372	unknown [Picea sitchensis]
c96747.graph_c0	3.76484	Similar to Ubiquitin-like modifier-activating enzyme atg-7; acc. no. Q871U2 [Pyronema omphalodes CBS 100304]
c105970.graph_c0	2.12281	unknown [Picea sitchensis]
c126918.graph_c0	2.98044	(E)-beta-farnesene synthase 2 [Pseudotsuga menziesii]
c66260.graph_c1	3.49776	Similar to Probable diacylglycerol pyrophosphate phosphatase 1; acc. no. Q9UUA6 [Pyronema omphalodes CBS 100304]
c97496.graph_c0	2.52749	Similar to Splicing factor U2AF 65 kDa subunit; acc. no. P26369 [Pyronema omphalodes CBS 100304]
c80152.graph_c0	2.68139	hypothetical protein [Tuber melanosporum Mel28]
c121828.graph_c1	3.59135	unknown [Picea sitchensis]
c109335.graph_c0	2.98231	hypothetical protein TRAPUB_12344 [Trametes pubescens]
c115810.graph_c1	1.32248	unknown [Picea sitchensis]
c109314.graph_c1	2.74812	Similar to K(+)/H(+) antiporter 1; acc. no. Q9P7I1 [Pyronema omphalodes CBS 100304]
c65993.graph_c0	3.28183	Similar to hypothetical protein [Tuber melanosporum Mel28]; acc. no. XP_002838939 [Pyronema omphalodes CBS 100304]
c92046.graph_c0	3.08513	Similar to Uncharacterized protein YEL043W; acc. no. P32618 [Pyronema omphalodes CBS 100304]
c77579.graph_c2	2.58513	Similar to NFX1-type zinc finger-containing protein 1; acc. no. Q8R151 [Pyronema omphalodes CBS 100304]
c80849.graph_c0	2.82138	Similar to Sorbitol dehydrogenase; acc. no. Q58D31 [Pyronema omphalodes CBS 100304]
c100679.graph_c0	3.7553	Similar to Glycolipid 2-alpha-mannosyltransferase; acc. no. P27809 [Pyronema omphalodes CBS 100304]
c127544.graph_c0	1.94863	Similar to Vacuolar protein sorting-associated protein 55; acc. no. Q9UUH1 [Pyronema omphalodes CBS 100304]
c125538.graph_c0	2.41711	hypothetical protein SELMODRAFT_439439 [Selaginella moellendorffii]
c122290.graph_c0	2.88966	Similar to Uncharacterized protein YOL098C; acc. no. Q12496 [Pyronema omphalodes CBS 100304]
c66276.graph_c0	3.08109	unnamed protein product [Tuber aestivum]
c104780.graph_c0	2.17959	Similar to Carboxypeptidase Y homolog A; acc. no. E5A7I6 [Pyronema omphalodes CBS 100304]
c83635.graph_c1	3.373	Similar to hypothetical protein [Tuber melanosporum Mel28]; acc. no. XP_002837968 [Pyronema omphalodes CBS 100304]
c109352.graph_c0	1.28719	Similar to hypothetical protein [Tuber melanosporum Mel28]; acc. no. XP_002837580 [Pyronema omphalodes CBS 100304]
c91759.graph_c0	1.94863	Similar to NADH-ubiquinone oxidoreductase 21 kDa subunit; acc. no. Q02854 [Pyronema omphalodes CBS 100304]
c89267.graph_c0	3.13748	Similar to Probable E3 ubiquitin protein ligase C167.07c; acc. no. Q1K9C4 [Pyronema omphalodes CBS 100304]
c119264.graph_c0	1.11576	hypothetical protein 0_990_01, partial [Pinus taeda]
c124292.graph_c2	1.95944	GA2ox12 [Pinus tabuliformis]
c102531.graph_c0	2.45801	Similar to hypothetical protein [Tuber melanosporum Mel28]; acc. no. XP_002836511 [Pyronema omphalodes CBS 100304]
c100258.graph_c0	3.21352	hypothetical protein OIDMADRAFT_21986 [Oidiodendron maius Zn]
c109692.graph_c0	1.45066	unknown [Picea sitchensis]
c108659.graph_c0	5.56068	unknown [Picea sitchensis]
c128619.graph_c0	2.97435	Similar to Protein AIR2; acc. no. Q12476 [Pyronema omphalodes CBS 100304]
c130437.graph_c0	2.37327	Similar to F-box only protein 21; acc. no. Q5R5S1 [Pyronema omphalodes CBS 100304]
c97879.graph_c0	2.11868	Similar to Dihydroxyacetone kinase 2; acc. no. O74215 [Pyronema omphalodes CBS 100304]
c66906.graph_c0	2.61387	unnamed protein product [Tuber aestivum]
c67261.graph_c0	3.73665	Similar to Protein msp1, mitochondrial; acc. no. P87320 [Pyronema omphalodes CBS 100304]
c122377.graph_c1	4.66226	probable WRKY transcription factor 51 [Quercus suber]
c117410.graph_c0	1.14841	RecName: Full=Auxin-induced protein 5NG4
c117340.graph_c1	3.00037	cysteine-rich receptor-like protein kinase 42 [Helianthus annuus]
c117308.graph_c0	2.2486	arogenate dehydratase [Pinus pinaster]
c124134.graph_c0	1.06731	unknown [Picea sitchensis]
c117838.graph_c0	1.80661	unknown [Picea sitchensis]
c89671.graph_c0	3.41704	Similar to COP9 signalosome complex subunit 7a; acc. no. Q7SGS1 [Pyronema omphalodes CBS 100304]
c103973.graph_c0	4.52087	Similar to RNA-dependent RNA polymerase 1; acc. no. O14227 [Pyronema omphalodes CBS 100304]
c66389.graph_c0	2.91171	Similar to THO complex subunit 3; acc. no. Q29RH4 [Pyronema omphalodes CBS 100304]
c119962.graph_c4	2.27401	Glycosyl hydrolases 36 [Macleaya cordata]
c91067.graph_c0	2.41626	Similar to Protein big1; acc. no. Q9Y7R6 [Pyronema omphalodes CBS 100304]
c66573.graph_c0	2.14069	Similar to Cyclin-dependent kinase inhibitor FAR1; acc. no. P21268, partial [Pyronema omphalodes CBS 100304]
c67442.graph_c0	3.57723	Similar to Actin cytoskeleton-regulatory complex protein end3; acc. no. Q0D0N9 [Pyronema omphalodes CBS 100304]
c66885.graph_c0	3.77107	hypothetical protein [Tuber melanosporum Mel28]
c66633.graph_c0	2.12281	hypothetical protein [Tuber melanosporum Mel28]
c90494.graph_c1	2.58201	Similar to Heat shock 70 kDa protein 12A; acc. no. O43301 [Pyronema omphalodes CBS 100304]
c106652.graph_c1	3.94804	Similar to Probable NADH dehydrogenase; acc. no. Q55CD9 [Pyronema omphalodes CBS 100304]
c92260.graph_c0	1.78624	Similar to Uncharacterized protein C19C7.04c; acc. no. O60153 [Pyronema omphalodes CBS 100304]
c67430.graph_c0	3.52807	Similar to Nitrogen metabolite repression protein nmrA; acc. no. Q5AU62 [Pyronema omphalodes CBS 100304]
c114077.graph_c0	2.95862	unknown [Picea sitchensis]
c91906.graph_c0	2.54992	Similar to Peroxisomal membrane protein PMP22; acc. no. Q9ZS51 [Pyronema omphalodes CBS 100304]
c76517.graph_c0	3.67087	hypothetical protein [Tuber melanosporum Mel28]
c120434.graph_c0	1.40363	LRK1 [Pinus tabuliformis]
c97178.graph_c0	1.97144	hypothetical protein [Tuber melanosporum Mel28]
c98093.graph_c1	3.08273	Similar to DNA-binding protein REB1; acc. no. Q05950 [Pyronema omphalodes CBS 100304]
c105129.graph_c0	1.936	unknown [Picea sitchensis]
c120612.graph_c0	1.06434	hypothetical protein PHYPA_007797 [Physcomitrella patens]
c115948.graph_c0	1.36902	unknown [Picea sitchensis]
c78328.graph_c0	3.49708	Similar to Protein hid-1 homolog; acc. no. Q8IV36 [Pyronema omphalodes CBS 100304]
c106218.graph_c0	5.35668	Similar to Calcium channel YVC1; acc. no. Q12324 [Pyronema omphalodes CBS 100304]
c96922.graph_c0	3.55543	Similar to Sulfite reductase [NADPH] subunit beta; acc. no. Q1K9C2 [Pyronema omphalodes CBS 100304]
c93979.graph_c0	2.31403	Similar to Calcium-binding protein NCS-1; acc. no. Q09711 [Pyronema omphalodes CBS 100304]
c122623.graph_c0	1.15805	PREDICTED: dynamin-related protein 4C-like [Nicotiana sylvestris]
c106993.graph_c0	2.33348	Similar to Uncharacterized RNA-binding protein C25G10.01; acc. no. Q10422 [Pyronema omphalodes CBS 100304]
c66006.graph_c0	2.03819	Similar to T-complex protein 1 subunit delta; acc. no. P50999 [Pyronema omphalodes CBS 100304]
c77607.graph_c0	2.6697	hypothetical protein [Tuber melanosporum Mel28]
c124186.graph_c0	2.1593	unknown [Picea sitchensis]
c124854.graph_c0	1.89798	probable L-type lectin-domain containing receptor kinase S.5 [Amborella trichopoda]
c110971.graph_c0	2.84247	PR-4 protein [Pseudotsuga menziesii]
c66713.graph_c0	3.03589	unnamed protein product [Tuber aestivum]
c66817.graph_c0	2.43646	Similar to Uncharacterized protein C167.05; acc. no. P87132 [Pyronema omphalodes CBS 100304]
c125826.graph_c0	1.38606	unknown [Picea sitchensis]
c96469.graph_c0	2.1676	Similar to HET-C domain protein [Tuber melanosporum]; acc. no. AFB74448 [Pyronema omphalodes CBS 100304]
c76962.graph_c0	2.37131	Similar to Putative peroxiredoxin pmp20; acc. no. O14313 [Pyronema omphalodes CBS 100304]
c108950.graph_c0	1.5215	lipoxygenase 1, partial [Arabidopsis halleri subsp. halleri]
c104666.graph_c0	1.51791	asparagine--tRNA ligase, cytoplasmic 1-like [Cucurbita moschata]
c107194.graph_c0	1.43687	unknown [Medicago truncatula]
c116596.graph_c0	1.27761	PREDICTED: Bowman-Birk type trypsin inhibitor-like isoform X2 [Elaeis guineensis]
c78143.graph_c0	2.97435	unknown [Picea sitchensis]
c65999.graph_c0	2.87706	Similar to Anthranilate synthase component 2; acc. no. P00908 [Pyronema omphalodes CBS 100304]
c117332.graph_c1	5.7495	hypothetical protein CDL15_Pgr015804 [Punica granatum]
c126196.graph_c0	1.05516	hypothetical protein 0_12663_02, partial [Pinus taeda]
c82735.graph_c0	2.67417	unnamed protein product [Tuber aestivum]
c116058.graph_c1	2.65034	upf0481 protein [Quercus suber]
c127470.graph_c0	2.23419	hypothetical protein [Tuber melanosporum Mel28]
c66354.graph_c0	3.18434	uncharacterized protein PAC_20095 [Phialocephala subalpina]
c122863.graph_c0	1.69929	hypothetical protein AMTR_s00027p00225770 [Amborella trichopoda]
c102649.graph_c0	2.79876	Similar to 6-phosphofructokinase; acc. no. O42938 [Pyronema omphalodes CBS 100304]
c77953.graph_c0	3.00692	unnamed protein product [Tuber aestivum]
c67201.graph_c0	2.19376	Similar to Protein IVY1; acc. no. Q04934 [Pyronema omphalodes CBS 100304]
c108540.graph_c0	2.82138	hypothetical protein K441DRAFT_652457 [Cenococcum geophilum 1.58]
c89622.graph_c1	2.78765	putative ferric reductase like transmembrane component [Diaporthe ampelina]
c127109.graph_c0	1.04124	PDC [Taxodium distichum var. imbricarium x T. distichum x T. mucronatum]
c96907.graph_c0	2.85008	Similar to Probable rhamnogalacturonate lyase A; acc. no. Q4W9T6 [Pyronema omphalodes CBS 100304]
c125782.graph_c0	1.14875	unknown [Picea sitchensis]
c88287.graph_c0	2.61538	Similar to Ankyrin-3; acc. no. Q12955 [Pyronema omphalodes CBS 100304]
c127646.graph_c0	3.77374	--
c100119.graph_c0	2.71967	Similar to Monothiol glutaredoxin-4; acc. no. O74790 [Pyronema omphalodes CBS 100304]
c111002.graph_c0	3.18572	hypothetical protein CERSUDRAFT_120157, partial [Gelatoporia subvermispora B]
c84635.graph_c0	2.82975	hypothetical protein [Tuber melanosporum Mel28]
c96690.graph_c0	2.24936	Similar to hypothetical protein [Tuber melanosporum Mel28]; acc. no. XP_002836179 [Pyronema omphalodes CBS 100304]
c101051.graph_c1	3.81826	Similar to Cullin-4; acc. no. Q8LGH4 [Pyronema omphalodes CBS 100304]
c127484.graph_c0	1.75148	Similar to CD63 antigen; acc. no. P08962 [Pyronema omphalodes CBS 100304]
c66650.graph_c0	2.10476	Similar to Negative regulator of sexual conjugation and meiosis; acc. no. P08092 [Pyronema omphalodes CBS 100304]
c106634.graph_c0	2.20055	unnamed protein product [Tuber aestivum]
c115906.graph_c0	1.23285	unknown [Picea sitchensis]
c81144.graph_c2	4.25917	hypothetical protein V502_10838 [Pseudogymnoascus sp. VKM F-4520 (FW-2644)]
c126288.graph_c4	5.27136	phytanoyl-CoA dioxygenase [Colletotrichum tofieldiae]
c87458.graph_c0	2.3575	Similar to Cell wall integrity and stress response component 3; acc. no. Q12215 [Pyronema omphalodes CBS 100304]
c116555.graph_c0	3.3875	unknown [Picea sitchensis]
c103213.graph_c0	2.25163	Similar to Proline-specific permease; acc. no. P18696 [Pyronema omphalodes CBS 100304]
c66485.graph_c0	3.30598	Similar to ATP synthase subunit g, mitochondrial; acc. no. Q12233 [Pyronema omphalodes CBS 100304]
c66361.graph_c0	2.45019	Similar to Inorganic pyrophosphatase; acc. no. Q6MVH7 [Pyronema omphalodes CBS 100304]
c123037.graph_c0	1.61834	uncharacterized protein LOC111885853 [Lactuca sativa]
c109870.graph_c0	1.40049	chalcone synthase, partial [Pseudotsuga menziesii]
c100530.graph_c0	2.32779	Protein of unknown function [Pyronema omphalodes CBS 100304]
c100078.graph_c0	4.84738	Similar to D-galactonate dehydratase; acc. no. B2UCA8 [Pyronema omphalodes CBS 100304]
c122700.graph_c1	3.11795	Similar to Reticulon-like protein 1; acc. no. P53694 [Pyronema omphalodes CBS 100304]
c127568.graph_c0	2.27608	Similar to Probable methylcobalamin:homocysteine methyltransferase; acc. no. Q975N4 [Pyronema omphalodes CBS 100304]
c107026.graph_c1	3.81993	hypothetical protein 0_9825_01, partial [Pinus radiata]
c107335.graph_c0	2.12134	Similar to Rab guanine nucleotide exchange factor sec2; acc. no. O13930 [Pyronema omphalodes CBS 100304]
c126372.graph_c0	2.37188	laccase [Picea abies]
c76795.graph_c0	4.43821	Similar to Type II inositol 1,4,5-trisphosphate 5-phosphatase; acc. no. Q8K337 [Pyronema omphalodes CBS 100304]
c127606.graph_c0	3.74465	Similar to Cullin-1; acc. no. O13790 [Pyronema omphalodes CBS 100304]
c106144.graph_c0	2.91171	unnamed protein product [Tuber aestivum]
c127499.graph_c0	2.24779	Similar to Cys-Gly metallodipeptidase dug1; acc. no. Q9P6I2 [Pyronema omphalodes CBS 100304]
c127971.graph_c0	3.67087	hypothetical protein [Tuber melanosporum Mel28]
c113004.graph_c0	2.79904	unknown [Picea sitchensis]
c77989.graph_c0	2.38661	unnamed protein product [Tuber aestivum]
c115064.graph_c0	1.12735	unknown [Picea sitchensis]
c105355.graph_c1	2.49858	unknown [Picea sitchensis]
c111401.graph_c0	5.34338	unknown [Picea sitchensis]
c108622.graph_c0	3.7553	Similar to mRNA 3&apos; acc. no. Q4IPA4 [Pyronema omphalodes CBS 100304]
c127469.graph_c0	2.58445	Similar to Class E vacuolar protein-sorting machinery protein HSE1; acc. no. Q0U6X7 [Pyronema omphalodes CBS 100304]
c119850.graph_c0	1.31579	RING-H2 finger protein ATL74 [Prunus persica]
c108645.graph_c0	2.2334	unknown [Picea sitchensis]
c107596.graph_c0	3.28183	Similar to Elongation factor 1-gamma; acc. no. Q6PE25 [Pyronema omphalodes CBS 100304]
c66214.graph_c0	1.61834	Similar to Phosphatidylglycerol/phosphatidylinositol transfer protein; acc. no. Q4X136 [Pyronema omphalodes CBS 100304]
c66336.graph_c0	2.48572	Similar to Mitochondrial outer membrane protein porin; acc. no. P07144 [Pyronema omphalodes CBS 100304]
c93787.graph_c0	1.6693	Similar to hypothetical protein [Tuber melanosporum Mel28]; acc. no. XP_002839294 [Pyronema omphalodes CBS 100304]
c114595.graph_c0	1.37707	chalcone synthase, partial [Pseudotsuga menziesii]
c127413.graph_c0	1.90159	hypothetical protein ASPWEDRAFT_42625 [Aspergillus wentii DTO 134E9]
c119676.graph_c0	2.86859	unknown [Picea sitchensis]
c126393.graph_c0	1.25308	Peroxidase superfamily protein [Theobroma cacao]
c128887.graph_c0	2.59215	Similar to Nucleoporin nup61; acc. no. Q9USL4 [Pyronema omphalodes CBS 100304]
c125256.graph_c0	3.68669	Similar to Importin beta-like protein kap111; acc. no. Q09796 [Pyronema omphalodes CBS 100304]
c124513.graph_c2	2.17951	Protein of unknown function [Pyronema omphalodes CBS 100304]
c109161.graph_c0	2.69412	Similar to ATP-binding cassette sub-family A member 7; acc. no. Q91V24 [Pyronema omphalodes CBS 100304]
c123702.graph_c0	1.77281	unknown [Picea sitchensis]
c95015.graph_c0	2.95862	NAD(P)-binding protein [Meliniomyces variabilis F]
c125432.graph_c2	1.20091	PREDICTED: uncharacterized protein LOC105117363 [Populus euphratica]
c122380.graph_c0	1.73606	unknown [Picea sitchensis]
c66698.graph_c0	1.68426	hypothetical protein [Tuber melanosporum Mel28]
c99809.graph_c0	4.09521	Similar to Very long-chain fatty acid transport protein; acc. no. P38225 [Pyronema omphalodes CBS 100304]
c122776.graph_c0	1.61101	unknown [Picea sitchensis]
c117351.graph_c0	2.62578	PREDICTED: putative transcription factor bHLH041 isoform X2 [Malus domestica]
c78890.graph_c0	3.03027	Similar to Aminopeptidase 2, mitochondrial; acc. no. P32454 [Pyronema omphalodes CBS 100304]
c128326.graph_c0	2.08275	Similar to Putative endo-1,3(4)-beta-glucanase 2; acc. no. Q09850 [Pyronema omphalodes CBS 100304]
c116941.graph_c0	1.26164	unknown [Picea sitchensis]
c120272.graph_c0	2.62201	hypothetical protein BVRB_039800 [Beta vulgaris subsp. vulgaris]
c125221.graph_c0	2.18184	hypothetical protein ABT39_MTgene4734 (mitochondrion) [Picea glauca]
c127613.graph_c0	3.02079	Similar to Glutathione reductase; acc. no. Q873E8 [Pyronema omphalodes CBS 100304]
c111081.graph_c0	2.03707	CASP-like protein 4B1 [Vigna radiata var. radiata]
c85164.graph_c0	3.72322	Similar to Ubiquitin carboxyl-terminal hydrolase 4; acc. no. A6ZY34 [Pyronema omphalodes CBS 100304]
c125991.graph_c1	3.8194	Similar to Uncharacterized protein C553.12c; acc. no. O74949 [Pyronema omphalodes CBS 100304]
c127961.graph_c0	2.31554	Similar to Protein SQS1; acc. no. Q875B6 [Pyronema omphalodes CBS 100304]
c113294.graph_c0	6.21997	hypothetical protein JAAARDRAFT_62567 [Jaapia argillacea MUCL 33604]
c99918.graph_c0	2.78765	Similar to Uncharacterized acyltransferase vps66; acc. no. Q9US27 [Pyronema omphalodes CBS 100304]
c100883.graph_c0	1.31019	hypothetical protein AOL_s00210g75 [Arthrobotrys oligospora ATCC 24927]
c80095.graph_c0	2.20242	hypothetical protein ASPTUDRAFT_168895 [Aspergillus tubingensis CBS 134.48]
c118907.graph_c3	4.19023	unknown [Picea sitchensis]
c114521.graph_c1	1.97293	unknown [Picea sitchensis]
c106053.graph_c2	2.97435	Similar to Transcriptional regulatory protein TOD6; acc. no. P34219 [Pyronema omphalodes CBS 100304]
c123569.graph_c0	2.49651	unknown [Picea sitchensis]
c76665.graph_c0	2.1454	Similar to hypothetical protein [Tuber melanosporum Mel28]; acc. no. XP_002842147 [Pyronema omphalodes CBS 100304]
c114311.graph_c0	1.61704	YUCCA2 [Marchantia polymorpha]
c130127.graph_c0	3.5601	unnamed protein product [Tuber aestivum]
c124981.graph_c2	1.79212	Similar to Mannan endo-1,6-alpha-mannosidase DCW1; acc. no. P36091 [Pyronema omphalodes CBS 100304]
c127724.graph_c0	4.12456	hypothetical protein AYL99_00510 [Fonsecaea erecta]
c66285.graph_c0	2.91431	Similar to Cytochrome c oxidase subunit 7A; acc. no. Q757F0 [Pyronema omphalodes CBS 100304]
c114875.graph_c0	2.11933	unknown [Picea sitchensis]
c67054.graph_c0	3.37405	Similar to General negative regulator of transcription subunit 2; acc. no. P87240 [Pyronema omphalodes CBS 100304]
c94715.graph_c1	3.67087	Similar to Meiotically up-regulated gene 70 protein; acc. no. O13965 [Pyronema omphalodes CBS 100304]
c81865.graph_c0	2.95608	Similar to Pathogen-related protein; acc. no. P16273 [Pyronema omphalodes CBS 100304]
c94896.graph_c0	2.94272	Similar to Transcription factor SMP1; acc. no. P38128 [Pyronema omphalodes CBS 100304]
c66480.graph_c0	2.91561	Protein of unknown function [Pyronema omphalodes CBS 100304]
c79740.graph_c0	4.56243	Similar to Positive regulator of purine utilization; acc. no. P49413 [Pyronema omphalodes CBS 100304]
c97978.graph_c0	2.26647	unnamed protein product [Tuber aestivum]
c127459.graph_c0	2.41403	Similar to ATPase inhibitor, mitochondrial; acc. no. P01097 [Pyronema omphalodes CBS 100304]
c66402.graph_c0	3.41394	Similar to Acetyl-coenzyme A synthetase; acc. no. P16928 [Pyronema omphalodes CBS 100304]
c120446.graph_c1	2.16415	BnaA07g12470D [Brassica napus]
c91709.graph_c0	5.30948	Similar to hypothetical protein [Tuber melanosporum Mel28]; acc. no. XP_002838959 [Pyronema omphalodes CBS 100304]
c109171.graph_c0	2.84668	Similar to G1/S-specific cyclin CCN1; acc. no. Q59YH3 [Pyronema omphalodes CBS 100304]
c90479.graph_c0	2.96987	Similar to Heat shock protein STI1; acc. no. P15705 [Pyronema omphalodes CBS 100304]
c125398.graph_c0	1.15489	unknown [Picea sitchensis]
c81629.graph_c0	3.08239	hypothetical protein AJ80_06578 [Polytolypa hystricis UAMH7299]
c118194.graph_c1	1.42445	--
c129115.graph_c0	3.19922	Similar to Peroxisome biosynthesis protein PAS1; acc. no. P46463 [Pyronema omphalodes CBS 100304]
c119283.graph_c0	2.60369	unnamed protein product [Tuber aestivum]
c108517.graph_c0	2.70193	unknown [Picea sitchensis]
c125804.graph_c0	1.09415	unknown [Picea sitchensis]
c90537.graph_c0	3.05083	hypothetical protein [Tuber melanosporum Mel28]
c117520.graph_c0	2.72205	--
c91853.graph_c1	3.65112	unnamed protein product [Tuber aestivum]
c92778.graph_c0	2.75695	Similar to Altered inheritance of mitochondria protein 9, mitochondrial; acc. no. C5DBS6 [Pyronema omphalodes CBS 100304]
c116411.graph_c0	3.73195	unknown [Picea sitchensis]
c127860.graph_c0	3.68669	Similar to GDP-mannose transporter GONST5; acc. no. Q9SFE9 [Pyronema omphalodes CBS 100304]
[truncated: 454 more rows]

## Sheet: T01_vs_T02.down.annotation
#ID	log2FC	annotation
c125018.graph_c4	-4.09037	hypothetical protein FAVG1_05841 [Fusarium avenaceum]
c128245.graph_c0	-5.09199	hypothetical protein PITC_037340 [Penicillium italicum]
c128014.graph_c0	-5.09199	hypothetical protein PEX2_075950 [Penicillium expansum]
c78138.graph_c0	-5.52813	unknown [Picea sitchensis]
c109874.graph_c0	-4.97716	predicted protein [Fibroporia radiculosa]
c127214.graph_c0	-1.00889	unknown [Picea sitchensis]
c125232.graph_c0	-5.2669	PREDICTED: probable xyloglucan endotransglucosylase/hydrolase protein 7 [Erythranthe guttata]
c108894.graph_c0	-1.10742	unknown [Picea sitchensis]
c115435.graph_c0	-1.44898	unknown [Picea sitchensis]
c120284.graph_c0	-1.36134	hypothetical protein CVT24_011823 [Panaeolus cyanescens]
c111911.graph_c0	-1.62119	unknown [Picea sitchensis]
c66292.graph_c0	-1.20576	hypothetical protein SELMODRAFT_126802 [Selaginella moellendorffii]
c106518.graph_c2	-3.06774	hypothetical protein ACRE_070980 [Acremonium chrysogenum ATCC 11550]
c116055.graph_c0	-2.61977	hypothetical protein AJ80_09112 [Polytolypa hystricis UAMH7299]
c115739.graph_c0	-1.57555	unknown [Picea sitchensis]
c65381.graph_c0	-5.32648	hypothetical protein PENANT_c017G02750 [Penicillium antarcticum]
c125168.graph_c1	-1.01752	unknown [Picea sitchensis]
c120892.graph_c1	-1.03583	uncharacterized protein LOC18447778 [Amborella trichopoda]
c114876.graph_c0	-1.14105	unknown [Picea sitchensis]
c116070.graph_c0	-1.98086	hypothetical protein AQUCO_00900262v1 [Aquilegia coerulea]
c118240.graph_c0	-1.30782	unknown [Picea sitchensis]
c104445.graph_c0	-3.17602	hypothetical protein LR48_Vigan312s001000 [Vigna angularis]
c111044.graph_c0	-1.22896	unknown [Picea sitchensis]
c117587.graph_c0	-2.86333	unknown [Picea sitchensis]
c117938.graph_c0	-1.16239	PREDICTED: protein TIC 55, chloroplastic [Vitis vinifera]
c90689.graph_c0	-5.75947	hypothetical protein PENSOL_c039G06178 [Penicillium solitum]
c111513.graph_c0	-1.85157	hypothetical protein JAAARDRAFT_128206 [Jaapia argillacea MUCL 33604]
c88258.graph_c0	-7.89947	Glucose/ribitol dehydrogenase [Penicillium griseofulvum]
c106566.graph_c0	-2.30903	YABBY transcription factor [Pseudotsuga menziesii]
c124319.graph_c2	-5.09199	LOW QUALITY PROTEIN: Reverse transcriptase [Phytophthora palmivora var. palmivora]
c115818.graph_c0	-2.16994	unknown [Picea sitchensis]
c113724.graph_c0	-2.80326	hypothetical protein JAAARDRAFT_123980 [Jaapia argillacea MUCL 33604]
c79861.graph_c0	-5.214	DEAD-box ATP-dependent RNA helicase 22 [Dendrobium catenatum]
c113272.graph_c0	-1.52975	hypothetical protein AGABI1DRAFT_124630 [Agaricus bisporus var. burnettii JB137-S8]
c128355.graph_c0	-4.30857	hypothetical protein PENANT_c009G00067 [Penicillium antarcticum]
c99125.graph_c0	-4.70493	NB-ARC [Pinus tabuliformis]
c128066.graph_c0	-5.86257	hypothetical protein PENPOL_c011G03608 [Penicillium polonicum]
c92227.graph_c1	-5.04892	uncharacterized protein LOC110278775 [Arachis duranensis]
c119919.graph_c0	-3.71807	hypothetical protein DAEQUDRAFT_769698 [Daedalea quercina L-15889]
c94446.graph_c0	-5.61928	Pc21g13530 [Penicillium rubens Wisconsin 54-1255]
c94780.graph_c0	-5.58953	hypothetical protein PENVUL_c040G06825 [Penicillium vulpinum]
c118599.graph_c0	-2.92313	unknown [Picea sitchensis]
c125206.graph_c1	-1.51925	hypothetical protein AXG93_4360s1290 [Marchantia polymorpha subsp. ruderalis]
c127153.graph_c0	-1.11402	unknown [Picea sitchensis]
c112891.graph_c0	-6.02696	uncharacterized protein LOC106448855 [Brassica napus]
c120780.graph_c0	-2.07741	unknown [Picea sitchensis]
c117623.graph_c1	-1.21155	unknown [Picea sitchensis]
c76186.graph_c0	-6.15435	hypothetical protein PENPOL_c003G08059 [Penicillium polonicum]
c113370.graph_c0	-1.41704	unknown [Picea sitchensis]
c121881.graph_c1	-1.77331	hypothetical protein 2_6183_01, partial [Pinus radiata]
c114548.graph_c0	-2.23461	PREDICTED: uncharacterized protein LOC103978555 isoform X2 [Musa acuminata subsp. malaccensis]
c124055.graph_c0	-1.13137	hypothetical protein SELMODRAFT_402429 [Selaginella moellendorffii]
c80298.graph_c0	-4.58944	protein LTV1 homolog isoform X1 [Spinacia oleracea]
c120973.graph_c0	-1.10271	unknown [Picea sitchensis]
c126040.graph_c1	-1.16431	unknown [Picea sitchensis]
c113959.graph_c0	-1.53885	PREDICTED: uncharacterized protein LOC104593453 isoform X1 [Nelumbo nucifera]
c123441.graph_c0	-1.31955	TCP1 [Pinus tabuliformis]
c66409.graph_c0	-6.5685	hypothetical protein PENPOL_c018G01906 [Penicillium polonicum]
c110571.graph_c0	-4.29431	unknown [Picea sitchensis]
c111404.graph_c0	-2.29456	vacuolar transporter chaperone 1 [Sistotremastrum niveocremeum HHB9708]
c119663.graph_c1	-1.06696	PREDICTED: uncharacterized protein LOC104608041 isoform X1 [Nelumbo nucifera]
c103777.graph_c0	-2.31404	hypothetical protein GLOTRDRAFT_137867 [Gloeophyllum trabeum ATCC 11539]
c109994.graph_c0	-1.69734	unknown [Picea sitchensis]
c128491.graph_c0	-4.9114	hypothetical protein PENARI_c017G03192 [Penicillium arizonense]
c118266.graph_c0	-1.78661	unknown [Picea sitchensis]
c118505.graph_c0	-1.27333	unknown [Picea sitchensis]
c111527.graph_c0	-1.14486	unknown [Picea sitchensis]
c113101.graph_c0	-1.22452	unknown [Picea sitchensis]
c116577.graph_c0	-1.49705	uncharacterized protein LOC18434722 [Amborella trichopoda]
c120025.graph_c0	-8.45587	uncharacterized protein LOC18427070 [Amborella trichopoda]
c124451.graph_c1	-1.19151	proteinaceous RNase P 1, chloroplastic/mitochondrial [Arachis duranensis]
c102752.graph_c0	-2.88233	hypothetical protein AQUCO_00700689v1 [Aquilegia coerulea]
c124530.graph_c0	-1.46357	Putative UPF0481 protein At3g02645 family [Cajanus cajan]
c117184.graph_c0	-2.49042	PREDICTED: bidirectional sugar transporter SWEET3-like [Nelumbo nucifera]
c115886.graph_c0	-1.68845	unknown [Picea sitchensis]
c120412.graph_c0	-3.2067	unknown [Picea sitchensis]
c68163.graph_c0	-6.11312	hypothetical protein PENNAL_c0074G06648 [Penicillium nalgiovense]
c109024.graph_c0	-1.14076	unknown [Picea sitchensis]
c125988.graph_c0	-1.23298	unknown [Picea sitchensis]
c86100.graph_c0	-3.11943	hypothetical protein WG66_4243 [Moniliophthora roreri]
c114234.graph_c0	-1.39182	unknown [Picea sitchensis]
c111877.graph_c0	-2.71155	hypothetical protein DICSQDRAFT_55259 [Dichomitus squalens LYAD-421 SS1]
c117564.graph_c2	-1.88948	RecName: Full=CASP-like protein 1U1; Short=PsCASPL1U1 [Picea sitchensis]
c125706.graph_c0	-2.32069	peroxidase 66 [Prunus avium]
c101821.graph_c0	-4.36831	predicted protein [Physcomitrella patens]
c125010.graph_c1	-1.62086	unknown [Picea sitchensis]
c117882.graph_c0	-1.11271	unknown [Picea sitchensis]
c117414.graph_c0	-1.32781	heat shock cognate 70 kDa protein-like [Durio zibethinus]
c113804.graph_c0	-3.35719	hypothetical protein PILCRDRAFT_387780 [Piloderma croceum F 1598]
c117682.graph_c0	-2.18971	hypothetical protein AN958_02485 [Leucoagaricus sp. SymC.cos]
c103044.graph_c0	-2.53437	hypothetical protein CRG98_002316 [Punica granatum]
c129274.graph_c0	-4.95871	Protein of unknown function DUF1774, fungi [Penicillium expansum]
c98320.graph_c0	-4.00055	hypothetical protein A0H81_11975 [Grifola frondosa]
c120323.graph_c0	-1.00268	unknown [Picea sitchensis]
c100996.graph_c0	-8.01588	BTB/POZ fold [Penicillium roqueforti FM164]
c110681.graph_c0	-1.09682	unknown [Picea sitchensis]
c96480.graph_c0	-8.37534	Protein of unknown function DUF3659 [Penicillium camemberti]
c113289.graph_c0	-4.42134	--
c96267.graph_c0	-6.28488	hypothetical protein ACN38_g2202 [Penicillium nordicum]
c110647.graph_c0	-1.18536	predicted protein [Physcomitrella patens]
c115552.graph_c0	-2.57729	hypothetical protein PHLGIDRAFT_188897 [Phlebiopsis gigantea 11061_1 CR5-6]
c117966.graph_c1	-1.25104	unknown [Picea sitchensis]
c83524.graph_c0	-4.58944	hypothetical protein PENANT_c005G06250 [Penicillium antarcticum]
c126848.graph_c0	-1.12018	nitrate reductase, partial [Vitis labrusca x Vitis vinifera]
c112339.graph_c0	-3.65708	Transporter, ABC superfamily (Breast cancer resistance protein) [Handroanthus impetiginosus]
c120188.graph_c0	-1.8841	PKA-like protein kinase [Heterobasidion irregulare TC 32-1]
c117112.graph_c0	-1.59197	chloroplast phenylalanine hydroxylase [Pinus taeda]
c100606.graph_c0	-3.74676	hypothetical protein SERLA73DRAFT_180629 [Serpula lacrymans var. lacrymans S7.3]
c121018.graph_c1	-1.07601	unknown [Picea sitchensis]
c120656.graph_c0	-2.27843	unknown [Picea sitchensis]
c66832.graph_c0	-5.17572	hypothetical protein PENARI_c034G12188 [Penicillium arizonense]
c108253.graph_c0	-1.96138	hypothetical protein CVT26_010986 [Gymnopilus dilepis]
c111102.graph_c0	-2.31404	hypothetical protein FOMPIDRAFT_1035706 [Fomitopsis pinicola FP-58527 SS1]
c108154.graph_c0	-2.33282	hypothetical protein ARMSODRAFT_964583 [Armillaria solidipes]
c114285.graph_c0	-1.21824	unknown [Picea sitchensis]
c123423.graph_c0	-1.06937	unknown [Picea sitchensis]
c124102.graph_c0	-1.1932	unknown [Picea sitchensis]
c112733.graph_c0	-2.48997	unknown [Picea sitchensis]
c115926.graph_c0	-1.0283	HMA domain-containing protein [Cephalotus follicularis]
c124116.graph_c1	-1.73955	hypothetical protein VITISV_023640 [Vitis vinifera]
c103338.graph_c0	-2.75742	hypothetical protein TRAVEDRAFT_77115, partial [Trametes versicolor FP-101664 SS1]
c96834.graph_c0	-2.20785	synaptobrevin-like protein [Trametes versicolor FP-101664 SS1]
c119588.graph_c0	-1.35671	unknown [Picea sitchensis]
c109283.graph_c0	-1.43052	AMP-dependent synthetase/ligase [Macleaya cordata]
c110680.graph_c0	-1.08492	hypothetical protein PHYPA_013058 [Physcomitrella patens]
c120605.graph_c0	-1.43881	unknown [Picea sitchensis]
c111700.graph_c0	-1.06116	unknown [Picea sitchensis]
c120042.graph_c2	-1.2978	hypothetical protein AQUCO_04900147v1 [Aquilegia coerulea]
c116182.graph_c0	-2.1851	hypothetical protein GLOTRDRAFT_70334 [Gloeophyllum trabeum ATCC 11539]
c110328.graph_c0	-2.9596	hypothetical protein FVEG_02849 [Fusarium verticillioides 7600]
c107629.graph_c0	-1.91512	benzoquinone reductase [Pisolithus tinctorius Marx 270]
c129745.graph_c0	-3.85369	Pc22g20340 [Penicillium rubens Wisconsin 54-1255]
c118802.graph_c1	-1.14166	unknown [Picea sitchensis]
c122514.graph_c1	-1.01995	hypothetical protein CISIN_1g001380mg [Citrus sinensis]
c122449.graph_c1	-1.91416	putative urea active transporter 1 [Grifola frondosa]
c76390.graph_c0	-2.87507	endopolygalacturonase [Venturia nashicola]
c111658.graph_c0	-5.25768	unknown [Picea sitchensis]
c108796.graph_c0	-1.31084	PREDICTED: uncharacterized protein LOC105770868 isoform X4 [Gossypium raimondii]
c119403.graph_c1	-1.93711	unknown [Picea sitchensis]
c127460.graph_c0	-7.89947	hypothetical protein PENNAL_c0022G05767 [Penicillium nalgiovense]
c121943.graph_c0	-1.36683	peroxidase 17-like [Olea europaea var. sylvestris]
c126031.graph_c0	-1.6219	unknown [Picea sitchensis]
c122318.graph_c1	-1.10253	hypothetical protein PHYPA_028447 [Physcomitrella patens]
c117025.graph_c0	-1.90699	hypothetical protein PYCCODRAFT_1432467 [Trametes coccinea BRFM310]
c113837.graph_c0	-1.35592	unknown [Picea sitchensis]
c123749.graph_c0	-1.86403	unknown [Picea sitchensis]
c107481.graph_c0	-1.55101	hypothetical protein GSI_03689 [Ganoderma sinense ZZ0214-1]
c108769.graph_c0	-2.25398	putative 9-cis-epoxycarotenoid dioxygenase [Taxodium distichum]
c123483.graph_c1	-1.0084	CYP715C54 [Taxus wallichiana var. chinensis]
c127801.graph_c0	-3.97903	Inositol oxygenase 1 [Penicillium roqueforti FM164]
c115330.graph_c0	-1.91297	WRKY transcription factor 1, partial [Picea abies]
c115527.graph_c0	-1.95559	phospholipase D alpha 2 [Sorghum bicolor]
c112772.graph_c0	-2.26965	--
c96416.graph_c0	-2.33941	protein GAST1-like [Hevea brasiliensis]
c120798.graph_c0	-1.03219	PREDICTED: cationic amino acid transporter 6, chloroplastic-like [Daucus carota subsp. sativus]
c112146.graph_c0	-1.84921	regulator of G protein signaling superfamily [Neolentinus lepideus HHB14362 ss-1]
c124503.graph_c0	-1.2745	putative inactive receptor kinase At1g48480 family [Cajanus cajan]
c123680.graph_c0	-1.15603	protein N-methyltransferase NNT1 [Ananas comosus]
c123056.graph_c0	-2.49143	hypothetical protein LAESUDRAFT_745783 [Laetiporus sulphureus 93-53]
c120677.graph_c0	-1.04431	unknown [Picea sitchensis]
c119295.graph_c2	-1.19767	unknown [Picea sitchensis]
c66948.graph_c0	-3.63127	2,3-diketo-5-methylthio-1-phosphopentane phosphatase, putative [Penicillium digitatum PHI26]
c91284.graph_c0	-6.09206	hypothetical protein PENSOL_c065G07958 [Penicillium solitum]
c121564.graph_c0	-1.79149	PREDICTED: protein SRG1-like [Nelumbo nucifera]
c116494.graph_c1	-1.62813	uncharacterized protein LOC18422683 [Amborella trichopoda]
c119663.graph_c0	-1.95668	unnamed protein product [Coffea canephora]
c124248.graph_c0	-1.18027	PREDICTED: cell division cycle 20.2, cofactor of APC complex-like [Nelumbo nucifera]
c104839.graph_c0	-1.56022	RecName: Full=CASP-like protein 1U1; Short=PsCASPL1U1 [Picea sitchensis]
c110593.graph_c0	-3.42981	VEX1 [Pinus tabuliformis]
c124597.graph_c0	-1.7406	unknown [Picea sitchensis]
c128471.graph_c0	-4.50583	hypothetical protein ACN42_g11113 [Penicillium freii]
c122410.graph_c0	-1.4024	unknown [Picea sitchensis]
c86132.graph_c0	-4.9114	hypothetical protein ACN38_g6601 [Penicillium nordicum]
c117550.graph_c0	-1.07759	unknown [Picea sitchensis]
c121587.graph_c0	-3.72748	PREDICTED: uncharacterized protein LOC102626455 [Citrus sinensis]
c118997.graph_c0	-1.16922	unknown [Picea sitchensis]
c125512.graph_c0	-1.81351	unknown [Picea sitchensis]
c65899.graph_c0	-5.13382	hypothetical protein PENARI_c032G04455 [Penicillium arizonense]
c120395.graph_c0	-3.2096	hypothetical protein VIGAN_04098100, partial [Vigna angularis var. angularis]
c117039.graph_c0	-1.89325	aldehyde oxidase GLOX [Amborella trichopoda]
c117033.graph_c0	-1.05542	unknown [Picea sitchensis]
c109018.graph_c0	-1.13881	unknown [Picea sitchensis]
c125846.graph_c1	-1.97547	unknown [Picea sitchensis]
c66414.graph_c0	-5.70502	hypothetical protein PENSOL_c063G11909 [Penicillium solitum]
c116302.graph_c0	-1.03513	unknown [Picea sitchensis]
c122389.graph_c0	-1.25478	unknown [Picea sitchensis]
c117183.graph_c0	-1.33722	transcription factor MYB34 [Picea abies]
c91096.graph_c0	-4.8492	predicted protein [Hordeum vulgare subsp. vulgare]
c126904.graph_c0	-1.14556	BXL1 [Pinus tabuliformis]
c66724.graph_c0	-5.46399	Nucleic acid-binding, OB-fold [Penicillium griseofulvum]
c117966.graph_c2	-1.62746	unknown [Picea sitchensis]
c125322.graph_c0	-1.56078	unknown [Picea sitchensis]
c103089.graph_c0	-2.22384	hypothetical protein CY34DRAFT_801970 [Suillus luteus UH-Slu-Lm8-n1]
c114726.graph_c0	-2.00704	RNAase [Pinus tabuliformis]
c106286.graph_c0	-3.58308	hypothetical protein LAESUDRAFT_391925 [Laetiporus sulphureus 93-53]
c113066.graph_c0	-2.01443	hypothetical protein WOLCODRAFT_110154 [Wolfiporia cocos MD-104 SS10]
c119283.graph_c1	-1.94404	unknown [Picea sitchensis]
c120645.graph_c0	-1.79984	hypothetical protein SERLADRAFT_467599 [Serpula lacrymans var. lacrymans S7.9]
c117076.graph_c0	-1.53502	hypothetical protein POSPLADRAFT_1167927 [Postia placenta MAD-698-R-SB12]
c127473.graph_c0	-6.63398	hypothetical protein ACN38_g1018 [Penicillium nordicum]
c118965.graph_c1	-1.80859	unknown [Picea sitchensis]
c126239.graph_c1	-2.2532	MADS7, partial [Pinus tabuliformis]
c117789.graph_c0	-4.53225	CHAT3 [Pinus tabuliformis]
c65759.graph_c0	-6.58958	hypothetical protein PENSOL_c034G01000 [Penicillium solitum]
c111233.graph_c0	-1.12237	uncharacterized protein LOC111274106 [Durio zibethinus]
c99308.graph_c1	-2.11638	hypothetical protein PENARI_c002G11495 [Penicillium arizonense]
c122275.graph_c0	-1.45097	hypothetical protein AQUCO_01500011v1 [Aquilegia coerulea]
c115705.graph_c0	-3.23998	putative phosphate transporter [Cryptomeria japonica]
c98976.graph_c0	-4.70493	hypothetical protein TRAPUB_5865 [Trametes pubescens]
c119336.graph_c0	-1.56657	root phototropism protein 3 [Jatropha curcas]
c110014.graph_c0	-1.43544	PREDICTED: uncharacterized protein LOC104608153 [Nelumbo nucifera]
c111195.graph_c2	-2.34794	MFS Git1p-related glycerophosphoinositol and glycerophosphocholine permease [Sanghuangporus baumii]
c115653.graph_c1	-2.15778	hypothetical protein HYPSUDRAFT_39166 [Hypholoma sublateritium FD-334 SS-4]
c119036.graph_c2	-4.84107	conserved hypothetical protein [Mucor ambiguus]
c117108.graph_c0	-1.73079	unknown [Picea sitchensis]
c115434.graph_c1	-1.00674	unknown [Picea sitchensis]
c120348.graph_c1	-6.78599	unknown [Picea sitchensis]
c122030.graph_c0	-1.66882	class IV chitinase 4-4 [Pseudotsuga menziesii]
c108115.graph_c0	-1.28836	unknown [Picea sitchensis]
c126701.graph_c1	-1.45987	unknown [Picea sitchensis]
c115939.graph_c0	-1.29448	unknown [Picea sitchensis]
c112156.graph_c0	-1.03333	unknown [Picea sitchensis]
c124812.graph_c0	-1.68598	carbohydrate-binding module family 21 protein [Jaapia argillacea MUCL 33604]
c129118.graph_c0	-4.81186	hypothetical protein PENANT_c022G10384 [Penicillium antarcticum]
c116740.graph_c0	-2.10085	hypothetical protein M569_06539, partial [Genlisea aurea]
c128357.graph_c0	-4.50583	Pc22g17070 [Penicillium rubens Wisconsin 54-1255]
c113867.graph_c1	-1.07019	unknown [Picea sitchensis]
c114158.graph_c0	-2.4709	unknown [Picea sitchensis]
c119289.graph_c1	-1.30665	unknown [Picea sitchensis]
c65815.graph_c0	-5.17446	hypothetical protein PENCOP_c004G06280 [Penicillium coprophilum]
c110275.graph_c0	-2.50029	root phototropism protein 3 [Amborella trichopoda]
c127465.graph_c0	-6.44756	hypothetical protein ACN42_g2412 [Penicillium freii]
c122325.graph_c0	-1.51635	hypothetical protein VIGAN_04215700, partial [Vigna angularis var. angularis]
c120490.graph_c0	-1.2843	zinc finger protein [Macleaya cordata]
c129430.graph_c0	-4.70493	Extracellular membrane protein, CFEM domain [Penicillium camemberti]
c108054.graph_c0	-3.25512	hypothetical protein PILCRDRAFT_815930 [Piloderma croceum F 1598]
c115075.graph_c0	-2.25399	auxin-responsive protein SAUR50-like [Olea europaea var. sylvestris]
c116907.graph_c0	-3.74676	hypothetical protein EUGRSUZ_B01468, partial [Eucalyptus grandis]
c123784.graph_c0	-1.69736	unknown [Picea sitchensis]
c118912.graph_c3	-1.18325	hypothetical protein CISIN_1g030573mg [Citrus sinensis]
c125297.graph_c0	-1.55798	hypothetical protein [Cryptomeria japonica]
c128458.graph_c0	-6.27139	Major facilitator superfamily domain, general substrate transporter [Penicillium griseofulvum]
c108173.graph_c0	-1.34855	PREDICTED: uncharacterized protein LOC103969479 [Musa acuminata subsp. malaccensis]
c104828.graph_c0	-1.31951	uncharacterized GPI-anchored protein At4g28100 [Morus notabilis]
c118536.graph_c2	-1.44828	heavy metal-associated isoprenylated plant protein 41-like [Lactuca sativa]
c103731.graph_c0	-2.46447	ABC transporter G family member 31 isoform X2 [Amborella trichopoda]
c117895.graph_c0	-1.4655	hypothetical protein DICSQDRAFT_158371 [Dichomitus squalens LYAD-421 SS1]
c109913.graph_c0	-1.01028	unknown [Picea sitchensis]
c125672.graph_c0	-2.36005	unknown [Picea sitchensis]
c97787.graph_c0	-5.7325	unknown [Picea sitchensis]
c113868.graph_c0	-2.3265	unknown [Picea sitchensis]
c120132.graph_c0	-1.21814	unknown [Picea sitchensis]
c117424.graph_c0	-1.37175	phosphoglycerate kinase [Armillaria gallica]
c100270.graph_c0	-7.66286	hypothetical protein ACN42_g9197 [Penicillium freii]
c120499.graph_c0	-1.43953	unknown [Picea sitchensis]
c101392.graph_c1	-7.34449	hypothetical protein PENVUL_c040G01474 [Penicillium vulpinum]
c121914.graph_c0	-1.58439	CKX4 [Pinus tabuliformis]
c122642.graph_c0	-1.26244	probable leucine-rich repeat receptor-like protein kinase At5g49770 [Amborella trichopoda]
c107643.graph_c0	-2.30884	unknown [Picea sitchensis]
c118550.graph_c0	-1.32138	unknown [Picea sitchensis]
c91447.graph_c0	-5.28995	hypothetical protein PENANT_c024G01228 [Penicillium antarcticum]
c118039.graph_c0	-1.07245	unknown [Picea sitchensis]
c115655.graph_c0	-1.1334	unknown [Picea sitchensis]
c112489.graph_c0	-1.4581	unknown [Picea sitchensis]
c126694.graph_c0	-1.59133	unknown [Picea sitchensis]
c109262.graph_c0	-3.8332	hypothetical protein K503DRAFT_865212 [Rhizopogon vinicolor AM-OR11-026]
c123546.graph_c0	-1.35315	Protein kinase domain [Macleaya cordata]
c98157.graph_c0	-2.45053	hypothetical protein CY34DRAFT_797608 [Suillus luteus UH-Slu-Lm8-n1]
c117925.graph_c0	-1.72537	ethylene-forming enzyme [Picea glauca]
c110947.graph_c0	-1.50763	unknown [Picea sitchensis]
c123321.graph_c0	-1.4683	long-chain acyl-CoA synthetase 4 [Prunus sibirica]
c128995.graph_c0	-5.32648	Winged helix-turn-helix transcription repressor DNA-binding [Penicillium griseofulvum]
c122955.graph_c1	-1.00543	unknown [Picea sitchensis]
c63557.graph_c0	-5.214	hypothetical protein PENVUL_c001G04514 [Penicillium vulpinum]
c123376.graph_c0	-1.05497	unknown [Picea sitchensis]
c125861.graph_c0	-3.71888	ribonuclease H [Trifolium pratense]
c111128.graph_c0	-1.17019	desaturase delta 9 [Picea glauca]
c114727.graph_c1	-3.35317	hypothetical protein ABT39_MTgene3632 (mitochondrion) [Picea glauca]
c110945.graph_c0	-1.56543	21 kD protein precursor [Pinus radiata]
c114304.graph_c0	-2.53802	putative CC-NBS-LRR protein, partial [Pinus monticola]
c118273.graph_c0	-1.14852	unknown [Picea sitchensis]
c116344.graph_c0	-3.14207	unknown [Picea sitchensis]
c113165.graph_c0	-1.19804	unknown [Picea sitchensis]
c110389.graph_c0	-2.26965	hypothetical protein CVT26_007572 [Gymnopilus dilepis]
c126905.graph_c0	-4.2906	unknown [Picea sitchensis]
c119316.graph_c1	-5.58953	PREDICTED: CBS domain-containing protein CBSCBSPB3-like [Ziziphus jujuba]
c102730.graph_c1	-2.35899	PREDICTED: auxin transporter-like protein 1 isoform X1 [Cicer arietinum]
c120422.graph_c3	-1.95449	LRK1 [Pinus tabuliformis]
c108570.graph_c0	-5.88723	hypothetical protein [Beta vulgaris subsp. vulgaris]
c109283.graph_c2	-1.70937	PREDICTED: long chain acyl-CoA synthetase 2-like [Camelina sativa]
c113764.graph_c0	-1.533	predicted protein [Fibroporia radiculosa]
c119421.graph_c0	-1.08004	PREDICTED: ATP-dependent zinc metalloprotease FTSH 2, chloroplastic-like [Erythranthe guttata]
c123309.graph_c0	-2.69018	PREDICTED: nicotianamine synthase [Beta vulgaris subsp. vulgaris]
c122158.graph_c0	-8.98194	TPA: polyprotein [Sorghum bicolor]
c120430.graph_c0	-1.77545	unknown [Picea sitchensis]
c127734.graph_c0	-7.77283	hypothetical protein ACN42_g7857 [Penicillium freii]
c116624.graph_c0	-1.62611	Ribokinase-like protein [Coniophora puteana RWD-64-598 SS2]
c109478.graph_c0	-2.75742	glycoside-pentoside-Hexuronide sucrose symporter [Heterobasidion irregulare TC 32-1]
c130367.graph_c0	-5.13382	hypothetical protein PENARI_c019G07612 [Penicillium arizonense]
c126958.graph_c0	-1.27947	unknown [Picea sitchensis]
c103730.graph_c0	-2.43959	probable pectinesterase 53 [Manihot esculenta]
c126899.graph_c1	-1.43388	unknown [Picea sitchensis]
c110033.graph_c1	-3.79572	unknown [Picea sitchensis]
c106868.graph_c0	-3.11214	hypothetical protein AZE42_05182 [Rhizopogon vesiculosus]
c103878.graph_c0	-2.48997	unknown [Picea sitchensis]
c114907.graph_c1	-1.29324	unknown [Picea sitchensis]
c111494.graph_c0	-1.80859	predicted protein [Physcomitrella patens]
c124903.graph_c0	-1.11027	unknown [Picea sitchensis]
c122964.graph_c0	-1.09968	armadillo repeat-containing protein LFR isoform X1 [Vigna radiata var. radiata]
c123061.graph_c1	-1.42254	unknown [Picea sitchensis]
c126323.graph_c0	-1.36435	unknown [Picea sitchensis]
c107453.graph_c0	-1.05378	PREDICTED: mechanosensitive ion channel protein 2, chloroplastic-like [Nelumbo nucifera]
c115911.graph_c1	-3.87516	PREDICTED: rust resistance kinase Lr10-like [Nicotiana tabacum]
c121252.graph_c0	-3.76172	unknown [Picea sitchensis]
c127354.graph_c0	-6.15435	hypothetical protein PENANT_c009G06772 [Penicillium antarcticum]
c123743.graph_c1	-1.13973	receptor-like kinase plant-like protein, putative [Medicago truncatula]
c113769.graph_c0	-1.28509	unknown [Picea sitchensis]
c94780.graph_c2	-5.61928	Peptidase S8/S53, subtilisin/kexin/sedolisin [Penicillium expansum]
c112610.graph_c0	-1.15519	unknown [Picea sitchensis]
c120348.graph_c0	-5.03564	unknown [Picea sitchensis]
c126454.graph_c3	-1.34003	hypothetical protein AXG93_731s1280 [Marchantia polymorpha subsp. ruderalis]
c123023.graph_c0	-1.39352	CYP86P14 [Taxus wallichiana var. chinensis]
c118483.graph_c1	-1.52158	hypothetical protein JAAARDRAFT_32094 [Jaapia argillacea MUCL 33604]
c122208.graph_c0	-1.08747	unknown [Picea sitchensis]
c112114.graph_c0	-1.63519	WRKY family transcription factor [Theobroma cacao]
c114203.graph_c0	-1.40842	unknown [Picea sitchensis]
c112866.graph_c0	-1.06438	unknown [Picea sitchensis]
c113996.graph_c0	-1.84547	hypothetical protein AGABI2DRAFT_193683 [Agaricus bisporus var. bisporus H97]
c126242.graph_c3	-2.5916	hypothetical protein CDL15_Pgr027659 [Punica granatum]
c113702.graph_c0	-1.76772	pirin domain-containing protein [Peniophora sp. CONT]
c124252.graph_c0	-1.02624	unknown [Picea sitchensis]
c121446.graph_c1	-1.59713	unknown [Picea sitchensis]
c63687.graph_c0	-5.214	Tubulin binding cofactor C [Penicillium griseofulvum]
c127622.graph_c0	-5.32648	hypothetical protein TSUD_388050 [Trifolium subterraneum]
c121102.graph_c1	-1.09949	PREDICTED: heme-binding-like protein At3g10130, chloroplastic [Nelumbo nucifera]
c119211.graph_c0	-1.2875	unknown [Picea sitchensis]
c127250.graph_c0	-1.55272	putative TIR-NBS-LRR protein [Pinus monticola]
c93972.graph_c0	-3.33358	unknown [Picea sitchensis]
c108862.graph_c0	-1.09407	hypothetical protein AQUCO_01400370v1 [Aquilegia coerulea]
c110771.graph_c0	-1.55101	hypothetical protein PISMIDRAFT_271204 [Pisolithus microcarpus 441]
c121571.graph_c0	-1.3631	plastidal glycolate/glycerate translocator 1, chloroplastic [Olea europaea var. sylvestris]
c101316.graph_c0	-3.39403	unknown [Picea sitchensis]
c123532.graph_c0	-1.3861	PREDICTED: 3-ketoacyl-CoA synthase 1-like isoform X1 [Cicer arietinum]
c122176.graph_c0	-1.59044	serine/threonine-protein kinase UCN [Amborella trichopoda]
c121826.graph_c0	-1.54507	CYP86J5 [Taxus wallichiana var. chinensis]
c121279.graph_c0	-1.33984	PREDICTED: GATA transcription factor 21-like [Cucumis sativus]
c90153.graph_c0	-4.58944	unknown [Picea sitchensis]
c126299.graph_c1	-4.2404	hypothetical protein VITISV_040070 [Vitis vinifera]
c109253.graph_c0	-3.64556	hypothetical protein JAAARDRAFT_38441 [Jaapia argillacea MUCL 33604]
c116339.graph_c0	-1.53428	PREDICTED: uncharacterized protein LOC103338424 [Prunus mume]
c115013.graph_c1	-1.59927	unknown [Picea sitchensis]
c108568.graph_c0	-1.21307	unknown [Picea sitchensis]
c126172.graph_c1	-1.36873	Similar to GAT domain-containing protein [Aspergillus kawachii IFO 4308]; acc. no. GAA86689 [Pyronema omphalodes CBS 100304]
c110674.graph_c0	-5.17446	110kDa protein HMP, partial [Pisum sativum]
c128118.graph_c0	-2.65265	hypothetical protein PHYPA_014087 [Physcomitrella patens]
c124762.graph_c0	-1.37007	expansin-A15-like [Olea europaea var. sylvestris]
c127348.graph_c0	-8.58962	hypothetical protein PENANT_c005G04226 [Penicillium antarcticum]
c123486.graph_c0	-1.23101	unknown [Picea sitchensis]
c120718.graph_c1	-1.50836	unknown [Picea sitchensis]
c112110.graph_c0	-2.90575	nicotianamine synthase [Cajanus cajan]
c100324.graph_c0	-2.662	--
c126003.graph_c0	-1.47797	unknown [Picea sitchensis]
c128501.graph_c0	-5.04892	hypothetical protein PENARI_c003G10033 [Penicillium arizonense]
c126456.graph_c0	-1.49407	unknown [Picea sitchensis]
c116042.graph_c0	-1.53943	hypothetical protein Hypma_05951 [Hypsizygus marmoreus]
c118435.graph_c1	-1.6616	late embryogenesis abundant type 2 dehydrin-like protein [Pseudotsuga menziesii var. menziesii]
c74583.graph_c1	-5.25247	hypothetical protein PENARI_c025G11153 [Penicillium arizonense]
c125492.graph_c1	-1.09131	PREDICTED: LEAF RUST 10 DISEASE-RESISTANCE LOCUS RECEPTOR-LIKE PROTEIN KINASE-like 1.2 isoform X1 [Musa acuminata subsp. malaccensis]
c115179.graph_c0	-2.17069	expansin [Pinus taeda]
c126378.graph_c0	-1.60544	unknown [Picea sitchensis]
c110566.graph_c1	-2.67901	unknown [Picea sitchensis]
c115909.graph_c1	-1.41636	protein PHYTOCHROME KINASE SUBSTRATE 4 [Amborella trichopoda]
c112725.graph_c0	-2.2824	RING-H2 finger protein ATL73-like [Durio zibethinus]
c115881.graph_c0	-3.55963	uncharacterized protein LOC100500572 [Glycine max]
c121549.graph_c0	-4.25703	unknown [Picea sitchensis]
c110173.graph_c0	-1.18917	unknown [Picea sitchensis]
c120249.graph_c0	-1.56275	unknown [Picea sitchensis]
c122474.graph_c0	-1.45747	hypothetical protein CICLE_v10019427mg [Citrus clementina]
c101656.graph_c0	-1.30754	APRN [Pinus tabuliformis]
c125969.graph_c0	-1.25734	unknown [Picea sitchensis]
c125777.graph_c1	-1.07802	PREDICTED: phytoene dehydrogenase, chloroplastic/chromoplastic [Daucus carota subsp. sativus]
c121815.graph_c0	-1.20722	PREDICTED: pentatricopeptide repeat-containing protein At5g10690 [Nelumbo nucifera]
c122566.graph_c0	-1.15435	unknown [Picea sitchensis]
c111321.graph_c0	-1.01846	hypothetical protein AXG93_2097s1070 [Marchantia polymorpha subsp. ruderalis]
c125231.graph_c0	-1.075	expansin B1 [Pinus radiata]
c99113.graph_c0	-4.95871	14-3-3 protein [Schizopora paradoxa]
c118425.graph_c1	-1.40265	phi class glutathione S-transferase [Larix kaempferi]
c124231.graph_c0	-1.02367	unknown [Picea sitchensis]
c125037.graph_c2	-6.74609	hypothetical protein PENANT_c022G04188 [Penicillium antarcticum]
c120045.graph_c0	-1.92351	unknown [Picea sitchensis]
c109008.graph_c1	-3.54222	unknown [Picea sitchensis]
c124030.graph_c0	-2.4709	Reverse transcriptase-related protein [Klebsormidium nitens]
c124826.graph_c0	-3.86414	hypothetical protein CUMW_268340 [Citrus unshiu]
c112383.graph_c0	-1.58591	protein GLUTAMINE DUMPER 5-like [Cucurbita moschata]
c112304.graph_c0	-4.14253	hypothetical protein K503DRAFT_481999 [Rhizopogon vinicolor AM-OR11-026]
c112436.graph_c0	-1.67336	extensin-like protein [Picea sitchensis]
c127875.graph_c0	-6.70506	hypothetical protein PENARI_c026G07932 [Penicillium arizonense]
c125775.graph_c1	-1.41853	BnaAnng25560D [Brassica napus]
c115051.graph_c0	-1.55004	hypothetical protein Hypma_02254 [Hypsizygus marmoreus]
c111986.graph_c0	-2.32258	transcription regulator [Moniliophthora roreri MCA 2997]
c109294.graph_c0	-1.06715	RecName: Full=CASP-like protein 2A3; Short=PsCASPL2A3
c121019.graph_c0	-1.69734	PREDICTED: putative receptor-like protein kinase At5g39000 [Erythranthe guttata]
c114757.graph_c0	-1.64962	unknown [Picea sitchensis]
c107214.graph_c1	-1.50826	hypothetical protein PHLGIDRAFT_18955 [Phlebiopsis gigantea 11061_1 CR5-6]
c118669.graph_c0	-1.30786	unknown [Picea sitchensis]
c110466.graph_c0	-1.52101	unknown [Picea sitchensis]
c122484.graph_c0	-1.28644	endoglucanase 6-like [Manihot esculenta]
c119346.graph_c0	-1.30267	Tetraspanin-8 [Ananas comosus]
c100046.graph_c0	-5.04892	unknown [Picea sitchensis]
c120118.graph_c0	-1.2332	hypothetical protein M413DRAFT_444595 [Hebeloma cylindrosporum h7]
c120320.graph_c1	-1.2737	PREDICTED: cyclic nucleotide-gated ion channel 2-like [Musa acuminata subsp. malaccensis]
c106280.graph_c0	-1.874	hypothetical protein AQUCO_01700271v1 [Aquilegia coerulea]
c113718.graph_c1	-1.28259	unknown [Picea sitchensis]
c85383.graph_c0	-1.18367	hypothetical protein FAVG1_03104 [Fusarium avenaceum]
c131577.graph_c0	-4.58944	hypothetical protein PENANT_c017G08139 [Penicillium antarcticum]
c124216.graph_c0	-1.70783	hypothetical protein PLICRDRAFT_45863 [Plicaturopsis crispa FD-325 SS-3]
c108308.graph_c0	-7.25106	PREDICTED: LOW QUALITY PROTEIN: uncharacterized protein LOC108869626 [Brassica rapa]
c122126.graph_c0	-1.39373	PREDICTED: monodehydroascorbate reductase 5, mitochondrial [Nelumbo nucifera]
c116868.graph_c0	-1.15971	unknown [Picea sitchensis]
c74583.graph_c0	-4.64834	Glycoside hydrolase, family 2, N-terminal [Penicillium expansum]
c120631.graph_c0	-3.76104	PREDICTED: uncharacterized protein LOC107828627, partial [Nicotiana tabacum]
c125532.graph_c0	-1.46838	Nodulin-like [Macleaya cordata]
c93835.graph_c0	-2.60809	hypothetical protein PENANT_c007G05036 [Penicillium antarcticum]
c119776.graph_c0	-1.38269	hypothetical protein SELMODRAFT_105005, partial [Selaginella moellendorffii]
c116533.graph_c0	-1.66435	GA20ox1, partial [Pinus tabuliformis]
c107489.graph_c0	-1.18429	hypothetical protein Egran_02217 [Elaphomyces granulatus]
c121287.graph_c3	-5.13382	unknown [Picea sitchensis]
c96864.graph_c1	-6.64848	4-dihydroxy-2-butanone 4-phosphate synthase (chloroplast) [Haematococcus lacustris]
c114934.graph_c0	-1.02034	unknown [Picea sitchensis]
c118243.graph_c0	-1.89353	kinase-like protein [Armillaria solidipes]
c123149.graph_c0	-1.39427	unknown [Picea sitchensis]
c104399.graph_c0	-5.13382	ripening-induced protein, partial [Fragaria vesca]
c108200.graph_c1	-1.43231	unknown [Picea sitchensis]
c129125.graph_c0	-3.76104	hypothetical protein PENARI_c006G09711 [Penicillium arizonense]
c108373.graph_c0	-2.70432	hypothetical protein AMATHDRAFT_146849, partial [Amanita thiersii Skay4041]
c125087.graph_c0	-1.4837	unknown [Picea sitchensis]
c120466.graph_c0	-1.15219	unknown [Picea sitchensis]
c125358.graph_c0	-1.339	hypothetical protein ABT39_MTgene1745 (mitochondrion) [Picea glauca]
c99310.graph_c0	-5.43082	hypothetical protein WOLCODRAFT_137874 [Wolfiporia cocos MD-104 SS10]
c121501.graph_c0	-1.11381	PREDICTED: BTB/POZ domain-containing protein At3g22104 isoform X1 [Elaeis guineensis]
c125960.graph_c0	-1.2238	unknown [Picea sitchensis]
c110937.graph_c0	-2.11638	unknown [Picea sitchensis]
c121906.graph_c0	-1.17477	unknown [Picea sitchensis]
c119510.graph_c0	-1.74809	Rhodanese-like domain [Macleaya cordata]
c120911.graph_c1	-6.54378	FMN-binding split barrel, related [Penicillium camemberti]
c66758.graph_c0	-5.64843	NmrA-like [Penicillium roqueforti FM164]
c66722.graph_c0	-6.98191	Glycoside hydrolase, superfamily [Penicillium italicum]
c119272.graph_c1	-2.1242	protein GLUTAMINE DUMPER 2 [Jatropha curcas]
c126779.graph_c1	-4.58944	hypothetical protein PROQFM164_S01g003189 [Penicillium roqueforti FM164]
c120901.graph_c0	-1.20755	WSD1 [Pinus tabuliformis]
c115978.graph_c1	-1.24443	--
c120858.graph_c0	-2.57342	hypothetical protein GLOTRDRAFT_140141 [Gloeophyllum trabeum ATCC 11539]
c109729.graph_c0	-2.61927	unknown [Picea sitchensis]
c130283.graph_c0	-5.39687	Bestrophin-like [Penicillium camemberti]
c117712.graph_c0	-2.01729	hippocampus abundant transcript-like protein 1 isoform X1 [Amborella trichopoda]
c124106.graph_c0	-1.87193	PREDICTED: putative glutamine amidotransferase PB2B2.05 [Ziziphus jujuba]
c126048.graph_c0	-2.07476	K+-channel ERG [Handroanthus impetiginosus]
c108663.graph_c0	-1.08213	unknown [Picea sitchensis]
c106536.graph_c0	-1.26445	unknown [Picea sitchensis]
c127343.graph_c0	-9.0298	hypothetical protein PENCOP_c001G06788 [Penicillium coprophilum]
c73856.graph_c0	-3.69017	hypothetical protein PENANT_c013G03662 [Penicillium antarcticum]
c112151.graph_c0	-1.61681	predicted protein [Fibroporia radiculosa]
c91336.graph_c0	-5.81194	hypothetical protein ACN38_g3414 [Penicillium nordicum]
c127429.graph_c0	-6.74609	hypothetical protein CDV55_09228 [Aspergillus turcosus]
c112856.graph_c0	-1.02189	PREDICTED: laccase-6 [Musa acuminata subsp. malaccensis]
c118242.graph_c0	-1.51291	homeodomain protein HB2 [Picea abies]
c122681.graph_c0	-1.46068	unknown [Picea sitchensis]
c110154.graph_c0	-1.1586	uncharacterized protein LOC18424299 isoform X1 [Amborella trichopoda]
c84022.graph_c0	-2.22263	PREDICTED: uncharacterized protein At1g05835 [Nelumbo nucifera]
c127365.graph_c0	-1.54399	hypothetical protein SELMODRAFT_186618 [Selaginella moellendorffii]
c120422.graph_c0	-1.45193	LRK1 [Pinus tabuliformis]
c125511.graph_c0	-1.8975	unknown [Picea sitchensis]
c118093.graph_c0	-1.31961	unknown [Picea sitchensis]
c66364.graph_c0	-5.09083	similar to An09g01230 [Aspergillus kawachii IFO 4308]
c115763.graph_c0	-1.73634	hypothetical protein SELMODRAFT_420671 [Selaginella moellendorffii]
c122596.graph_c0	-1.46572	unknown [Picea sitchensis]
c120522.graph_c0	-1.44773	unknown [Picea sitchensis]
c126068.graph_c0	-1.19148	unknown [Picea sitchensis]
c111446.graph_c0	-2.9288	thaumatin-like protein [Pinus sylvestris]
c123092.graph_c0	-1.44496	hypothetical protein CVT24_004102 [Panaeolus cyanescens]
c114141.graph_c2	-1.48163	unknown [Picea sitchensis]
c131055.graph_c0	-4.64834	predicted protein [Byssochlamys spectabilis No. 5]
c66548.graph_c0	-2.662	arginine decarboxylase, partial [Pinus sylvestris]
c110127.graph_c0	-1.18594	PREDICTED: protease Do-like 1, chloroplastic isoform X1 [Gossypium hirsutum]
c100924.graph_c0	-7.55923	hypothetical protein PENANT_c005G05257 [Penicillium antarcticum]
c105407.graph_c0	-1.05243	unknown [Picea sitchensis]
c119994.graph_c0	-1.3887	hypothetical protein AQUCO_00700946v1 [Aquilegia coerulea]
c114093.graph_c0	-1.2503	unknown [Picea sitchensis]
c114336.graph_c0	-2.23179	unknown [Picea sitchensis]
c128504.graph_c0	-4.70493	putative short-chain dehydrogenase [Diaporthe ampelina]
c66897.graph_c0	-5.04892	predicted protein [Physcomitrella patens]
c121413.graph_c0	-1.94806	hypothetical protein A7U60_g8044 [Sanghuangporus baumii]
c118384.graph_c0	-1.04498	unknown [Picea sitchensis]
c110222.graph_c0	-1.08206	unknown [Picea sitchensis]
c124584.graph_c1	-1.14238	hypothetical protein BVC80_737g27 [Macleaya cordata]
c105262.graph_c0	-2.16083	36.4 kDa proline-rich protein [Amborella trichopoda]
c91405.graph_c0	-6.04899	hypothetical protein PENARI_c007G02169 [Penicillium arizonense]
c116446.graph_c0	-1.06607	unknown [Picea sitchensis]
c107917.graph_c0	-1.2076	ARF/SAR protein [Peniophora sp. CONT]
c115116.graph_c0	-1.38259	PREDICTED: ABC transporter G family member 11 [Tarenaya hassleriana]
c124116.graph_c0	-1.12335	unknown [Picea sitchensis]
c120344.graph_c0	-1.80125	hypothetical protein 0_6235_01, partial [Pinus taeda]
c110752.graph_c0	-1.82025	unknown [Picea sitchensis]
c121489.graph_c0	-1.57176	hypothetical protein SERLADRAFT_445055 [Serpula lacrymans var. lacrymans S7.9]
c118782.graph_c0	-1.22276	CYP94D81 [Taxus wallichiana var. chinensis]
c107342.graph_c0	-1.08115	unknown [Picea sitchensis]
c113828.graph_c1	-1.56839	hypothetical protein PHYPA_011727 [Physcomitrella patens]
c127953.graph_c0	-5.00452	hypothetical protein PENCOP_c001G08180 [Penicillium coprophilum]
c123501.graph_c0	-1.48698	receptor-like protein kinase [Amborella trichopoda]
c67045.graph_c0	-4.64834	hypothetical protein PITC_012500 [Penicillium italicum]
c91011.graph_c0	-5.58953	hypothetical protein PEX2_077290 [Penicillium expansum]
c67044.graph_c1	-5.75947	hypothetical protein PENFLA_c004G09929 [Penicillium flavigenum]
c107254.graph_c0	-1.66873	unknown [Picea sitchensis]
c103521.graph_c1	-1.87982	unknown [Picea sitchensis]
c114774.graph_c0	-1.71741	hypothetical protein UMN_3888_01, partial [Pinus taeda]
c108733.graph_c0	-1.50961	unknown [Picea sitchensis]
c113943.graph_c0	-1.61682	glycosyltransferase family 20 protein [Piloderma croceum F 1598]
c110934.graph_c1	-2.70432	hypothetical protein PLICRDRAFT_47160 [Plicaturopsis crispa FD-325 SS-3]
c108833.graph_c0	-2.92007	--
c127156.graph_c0	-1.90919	unknown [Picea sitchensis]
c93484.graph_c0	-6.52559	hypothetical protein ACN42_g338 [Penicillium freii]
c109374.graph_c0	-2.44417	glycine cleavage system T protein [Wolfiporia cocos MD-104 SS10]
c65009.graph_c0	-4.81186	hypothetical protein PENANT_c023G10925 [Penicillium antarcticum]
c110542.graph_c0	-2.52566	Phosphoglucan, water dikinase, chloroplastic [Auxenochlorella protothecoides]
c126620.graph_c0	-2.43641	PREDICTED: probable vacuolar amino acid transporter YPQ1 [Juglans regia]
c99165.graph_c0	-2.73792	Aldo/keto reductase subgroup [Penicillium griseofulvum]
c110760.graph_c0	-1.12644	unknown [Picea sitchensis]
c125981.graph_c0	-1.13054	ferric reduction oxidase 8, mitochondrial [Amborella trichopoda]
c128654.graph_c0	-5.36211	hypothetical protein PENARI_c003G01325 [Penicillium arizonense]
c104118.graph_c0	-4.55969	tubulin alpha chain [Morus notabilis]
c110090.graph_c1	-2.55374	unknown [Picea sitchensis]
c126376.graph_c0	-2.00045	putative arginine decarboxylase [Pinus sylvestris]
c122050.graph_c0	-3.10771	Actin-1 [Zea mays]
c114592.graph_c0	-1.04693	hypothetical protein PILCRDRAFT_586269 [Piloderma croceum F 1598]
c113401.graph_c0	-2.1277	unknown [Picea sitchensis]
c111227.graph_c0	-1.31243	unknown [Picea sitchensis]
c109556.graph_c0	-2.15778	flavonol synthase [Ginkgo biloba]
c108857.graph_c0	-1.11478	unknown [Picea sitchensis]
c109131.graph_c0	-1.82064	Glutaredoxin [Macleaya cordata]
c117410.graph_c1	-1.55929	plant intracellular Ras-group-related LRR protein 6-like [Cucurbita maxima]
c104154.graph_c1	-5.46399	hypothetical protein ACN38_g72 [Penicillium nordicum]
c106789.graph_c1	-2.56621	unknown [Picea sitchensis]
c105059.graph_c0	-4.95871	hypothetical protein 0_1583_01, partial [Pinus taeda]
c126590.graph_c0	-1.40775	unknown [Picea sitchensis]
c114913.graph_c0	-1.14385	uroporphyrinogen decarboxylase [Asparagus officinalis]
c127552.graph_c0	-6.17453	hypothetical protein ACN38_g2562 [Penicillium nordicum]
c110603.graph_c0	-1.68435	unknown [Picea sitchensis]
c78285.graph_c1	-2.34794	PREDICTED: F-box protein At2g27310-like [Gossypium hirsutum]
c109331.graph_c0	-3.06053	hypothetical protein CERSUDRAFT_114429 [Gelatoporia subvermispora B]
c92106.graph_c0	-3.83001	unknown [Picea sitchensis]
c122961.graph_c1	-1.13874	Glycosyl hydrolases 36 [Macleaya cordata]
c114332.graph_c0	-1.07954	unknown [Picea sitchensis]
c122451.graph_c1	-5.25247	putative RNA-directed DNA polymerase, eukaryota, Reverse transcriptase zinc-binding domain protein [Helianthus annuus]
c66118.graph_c0	-6.49647	hypothetical protein PGRI_090360 [Penicillium griseofulvum]
c124750.graph_c0	-1.28224	AGO10 [Pinus tabuliformis]
c107172.graph_c0	-2.38236	hypothetical protein PILCRDRAFT_811377 [Piloderma croceum F 1598]
c113296.graph_c1	-1.24262	unknown [Picea sitchensis]
c113946.graph_c1	-2.27104	hypothetical protein NEOLEDRAFT_1163094 [Neolentinus lepideus HHB14362 ss-1]
c117740.graph_c2	-1.61636	probable glutathione S-transferase [Picea mariana]
c119658.graph_c0	-3.15235	unknown [Picea sitchensis]
c128955.graph_c0	-4.70493	Xylose isomerase-like TIM barrel [Aspergillus parasiticus SU-1]
c109214.graph_c0	-2.48997	PREDICTED: transcription repressor OFP15 [Cicer arietinum]
c116253.graph_c0	-1.24934	unknown [Picea sitchensis]
c121097.graph_c0	-1.12756	phytochrome A-associated F-box protein [Amborella trichopoda]
c87590.graph_c0	-4.13383	unknown [Picea sitchensis]
c115878.graph_c0	-2.24034	unknown [Picea sitchensis]
c111478.graph_c0	-2.02182	predicted protein [Physcomitrella patens]
c99395.graph_c0	-3.49404	hypothetical protein B456_001G272000 [Gossypium raimondii]
c67209.graph_c0	-5.28995	PREDICTED: protein NRT1/ PTR FAMILY 4.4-like [Prunus mume]
c120170.graph_c0	-1.04101	unknown [Picea sitchensis]
c114656.graph_c0	-1.96209	hypothetical protein AXG93_1774s1170 [Marchantia polymorpha subsp. ruderalis]
c113676.graph_c0	-5.93533	unknown [Picea sitchensis]
c118008.graph_c1	-1.32518	unknown [Picea sitchensis]
c123502.graph_c2	-1.38338	unknown [Picea sitchensis]
c104278.graph_c1	-2.65265	hypothetical protein NEOLEDRAFT_1056669 [Neolentinus lepideus HHB14362 ss-1]
c66697.graph_c0	-3.69017	hypothetical protein ACRE_082030 [Acremonium chrysogenum ATCC 11550]
c100745.graph_c0	-6.04559	ribonuclease H [Trifolium pratense]
c119458.graph_c0	-1.39697	unknown [Picea sitchensis]
c131146.graph_c0	-5.04892	Glycogen debranching enzyme, metazoa [Penicillium expansum]
c125179.graph_c0	-1.38102	unknown [Picea sitchensis]
c120422.graph_c1	-1.3471	LRK1 [Pinus tabuliformis]
c115442.graph_c0	-1.00877	CHAT4 [Pinus tabuliformis]
c66413.graph_c0	-6.07069	hypothetical protein PENARI_c004G01784 [Penicillium arizonense]
c125400.graph_c2	-1.73292	protein ECERIFERUM 3 [Herrania umbratica]
c119358.graph_c0	-2.12322	unknown [Picea sitchensis]
c124265.graph_c0	-1.15432	PREDICTED: protein LONGIFOLIA 1 isoform X1 [Elaeis guineensis]
c120131.graph_c0	-2.24485	hypothetical protein PHYPA_012883 [Physcomitrella patens]
c121578.graph_c0	-1.39649	unknown [Picea sitchensis]
c125702.graph_c0	-1.05939	unknown [Picea sitchensis]
c106453.graph_c0	-1.95305	hypothetical protein JAAARDRAFT_31766 [Jaapia argillacea MUCL 33604]
c124282.graph_c0	-1.20284	PREDICTED: laccase-6-like [Phoenix dactylifera]
c126350.graph_c0	-2.0797	expansin B1 [Pinus radiata]
c101996.graph_c0	-2.31404	hypothetical protein PISMIDRAFT_673030 [Pisolithus microcarpus 441]
c124555.graph_c0	-3.12666	PREDICTED: CLIP-associated protein-like [Nicotiana attenuata]
c123175.graph_c0	-1.06748	hypothetical protein CCACVL1_17557 [Corchorus capsularis]
c125442.graph_c0	-1.13245	protein ECERIFERUM 1 [Amborella trichopoda]
c104068.graph_c0	-2.73792	hypothetical protein PAXINDRAFT_95211 [Paxillus involutus ATCC 200175]
c122469.graph_c0	-1.72436	unknown [Picea sitchensis]
c113129.graph_c0	-2.78124	putative RNA-directed DNA polymerase, eukaryota [Helianthus annuus]
c120172.graph_c0	-3.1026	unknown [Picea sitchensis]
c120781.graph_c0	-1.09168	--
c118041.graph_c0	-1.28595	unknown [Picea sitchensis]
c123139.graph_c0	-1.72394	cytotoxin [Lentinula edodes]
c115923.graph_c0	-2.70877	unknown [Picea sitchensis]
c120087.graph_c0	-1.55268	unknown [Picea sitchensis]
c66762.graph_c0	-5.04892	predicted protein [Arthroderma otae CBS 113480]
c121675.graph_c0	-1.2452	unknown [Picea sitchensis]
c120969.graph_c0	-1.59329	unknown [Picea sitchensis]
c109890.graph_c1	-1.5657	unknown [Picea sitchensis]
c107023.graph_c1	-1.85443	PREDICTED: TATA-binding protein-associated factor 2N isoform X2 [Nelumbo nucifera]
c123459.graph_c0	-1.15543	PREDICTED: MDIS1-interacting receptor like kinase 2 [Eucalyptus grandis]
c106184.graph_c0	-5.04892	unknown [Picea sitchensis]
c113214.graph_c1	-1.01358	unknown [Picea sitchensis]
c118147.graph_c0	-1.22315	cryptochrome DASH, chloroplastic/mitochondrial isoform X2 [Amborella trichopoda]
c110957.graph_c0	-1.71997	PREDICTED: actin-7-like isoform X1 [Populus euphratica]
c126279.graph_c0	-1.14299	pentatricopeptide repeat-containing protein At3g09650, chloroplastic [Sesamum indicum]
c119142.graph_c1	-1.27874	unknown [Picea sitchensis]
c109162.graph_c0	-3.15521	FAD-binding domain-containing protein [Cylindrobasidium torrendii FP15055 ss-10]
c109405.graph_c1	-5.43082	PREDICTED: putative UPF0481 protein At3g02645 [Eucalyptus grandis]
c127472.graph_c0	-6.81198	hypothetical protein PENVUL_c030G05652 [Penicillium vulpinum]
c66891.graph_c0	-4.23056	hypothetical protein PENCOP_c005G07799 [Penicillium coprophilum]
c115910.graph_c0	-1.47943	transketolase, chloroplastic-like [Olea europaea var. sylvestris]
c118260.graph_c0	-1.20704	hypothetical protein VITISV_002308 [Vitis vinifera]
c83935.graph_c0	-5.64843	hypothetical protein PENFLA_c031G06105 [Penicillium flavigenum]
c116698.graph_c0	-1.75769	--
c103521.graph_c0	-1.73787	CC-NBS-LRR resistance-like protein [Pinus lambertiana]
c118063.graph_c0	-2.17153	hypothetical protein AXG93_2557s1000 [Marchantia polymorpha subsp. ruderalis]
c113156.graph_c0	-3.38249	hypothetical protein SELMODRAFT_421953 [Selaginella moellendorffii]
c122893.graph_c2	-1.03349	unknown [Picea sitchensis]
c83965.graph_c0	-5.52813	unnamed protein product [Penicillium camemberti]
c127124.graph_c0	-1.65916	hypothetical protein HETIRDRAFT_446215 [Heterobasidion irregulare TC 32-1]
c111474.graph_c0	-1.53343	unknown [Picea sitchensis]
c131667.graph_c0	-5.39687	Nucleic acid-binding, OB-fold [Penicillium griseofulvum]
c118414.graph_c0	-1.63853	uncharacterized protein LOC112005172 [Quercus suber]
c109014.graph_c0	-2.29829	hypothetical protein DACRYDRAFT_24953 [Dacryopinax primogenitus]
c117665.graph_c0	-1.02357	unknown [Picea sitchensis]
c124996.graph_c0	-3.4226	unknown [Picea sitchensis]
c66254.graph_c0	-5.39687	putative peptidase inhibitor i9 protein [Eutypa lata UCREL1]
c114727.graph_c0	-2.88718	PREDICTED: uncharacterized protein LOC108958207 [Eucalyptus grandis]
c117949.graph_c0	-2.0084	PREDICTED: gibberellic acid methyltransferase 2 isoform X2 [Nelumbo nucifera]
c115573.graph_c0	-1.54624	R2R3-Myb4 transcription factor, partial [Pinus pinaster]
c107333.graph_c0	-1.36076	dehydrin [Pinus pinaster]
c122501.graph_c0	-4.43204	unknown [Picea sitchensis]
c65009.graph_c1	-5.43082	hypothetical protein ACN38_g3644 [Penicillium nordicum]
c91027.graph_c0	-1.96159	PREDICTED: uncharacterized protein LOC105042730 [Elaeis guineensis]
c112320.graph_c0	-2.15856	Heavy metal-associated domain [Macleaya cordata]
c125906.graph_c0	-1.34108	PREDICTED: IRK-interacting protein [Lupinus angustifolius]
c114720.graph_c0	-1.448	PREDICTED: DNA-directed RNA polymerase II subunit 1-like, partial [Juglans regia]
c117775.graph_c0	-2.40417	kinase-like protein [Obba rivulosa]
c119725.graph_c0	-1.06097	uncharacterized protein LOC18438387 [Amborella trichopoda]
c125692.graph_c0	-1.18731	unknown [Picea sitchensis]
c119649.graph_c0	-1.22456	unknown [Picea sitchensis]
c116043.graph_c0	-2.22355	PREDICTED: probable LRR receptor-like serine/threonine-protein kinase At3g47570 [Phoenix dactylifera]
c119263.graph_c0	-3.49005	PREDICTED: transcription factor bHLH101-like [Cucumis melo]
c121099.graph_c1	-1.16865	hypothetical protein POPTR_017G055900v3 [Populus trichocarpa]
c102730.graph_c0	-3.74022	hypothetical protein TSUD_213090 [Trifolium subterraneum]
c111889.graph_c0	-1.57146	NAD-malate dehydrogenase [Punctularia strigosozonata HHB-11173 SS5]
c121655.graph_c1	-1.21807	unknown [Picea sitchensis]
c120030.graph_c0	-1.71889	hypothetical protein UMN_1777_02, partial [Pinus taeda]
c118731.graph_c1	-3.5647	protein GAST1-like [Hevea brasiliensis]
c125504.graph_c0	-2.78215	hypothetical protein CDL15_Pgr003729 [Punica granatum]
c117625.graph_c0	-1.56775	unknown [Picea sitchensis]
c124718.graph_c0	-1.41602	unknown [Picea sitchensis]
c117485.graph_c0	-1.92761	unknown [Picea sitchensis]
c118156.graph_c0	-2.02189	polygalacturonase At1g48100-like [Momordica charantia]
c117456.graph_c0	-1.40051	probable galacturonosyltransferase-like 7 [Citrus clementina]
c102011.graph_c1	-2.08155	unknown [Picea sitchensis]
c123720.graph_c0	-1.47653	unknown [Picea sitchensis]
c64565.graph_c0	-5.43082	hypothetical protein PENANT_c006G09832 [Penicillium antarcticum]
c118614.graph_c0	-1.47592	unknown [Picea sitchensis]
c100621.graph_c0	-7.39696	hypothetical protein PENANT_c011G11440 [Penicillium antarcticum]
c121335.graph_c0	-3.2714	unknown [Picea sitchensis]
c126409.graph_c1	-1.71949	unknown [Picea sitchensis]
c122855.graph_c1	-1.4567	unknown [Picea sitchensis]
c131942.graph_c0	-4.86249	hypothetical protein PENNAL_c0032G10431 [Penicillium nalgiovense]
c112682.graph_c0	-3.07499	unknown [Picea sitchensis]
c119056.graph_c0	-1.51573	unknown [Picea sitchensis]
c130399.graph_c0	-4.58944	6-phosphofructokinase, eukaryotic type [Penicillium camemberti]
c128630.graph_c0	-5.04643	hypothetical protein ASPBRDRAFT_119289 [Aspergillus brasiliensis CBS 101740]
c73871.graph_c0	-4.64834	hypothetical protein PENANT_c005G11625 [Penicillium antarcticum]
c108100.graph_c0	-1.96557	hypothetical protein JAAARDRAFT_125792 [Jaapia argillacea MUCL 33604]
c124426.graph_c0	-1.53113	unknown [Picea sitchensis]
c64210.graph_c0	-5.28995	hypothetical protein PEX2_102940 [Penicillium expansum]
c123970.graph_c1	-1.22945	CKX1 [Pinus tabuliformis]
c122313.graph_c0	-1.40811	unknown [Picea sitchensis]
c103699.graph_c0	-1.47236	CHAT4 [Pinus tabuliformis]
c110636.graph_c0	-1.12378	uncharacterized protein LOC109851493 isoform X1 [Asparagus officinalis]
c104520.graph_c0	-2.03564	unknown [Picea sitchensis]
c111597.graph_c0	-1.13772	PREDICTED: PCTP-like protein [Gossypium raimondii]
c123911.graph_c2	-1.3861	unknown [Picea sitchensis]
c66372.graph_c0	-6.79904	hypothetical protein PENFLA_c040G00383 [Penicillium flavigenum]
c121304.graph_c0	-2.21335	Zinc finger protein zfs1 [Grifola frondosa]
c123461.graph_c0	-1.00392	class III secretory peroxidase [Ginkgo biloba]
c113218.graph_c0	-1.25189	unknown [Picea sitchensis]
c64383.graph_c0	-5.04892	putative salicylate hydroxylase [Diaporthe ampelina]
c110841.graph_c0	-1.66205	unknown [Picea sitchensis]
c120329.graph_c1	-2.33643	unknown [Picea sitchensis]
c118717.graph_c0	-2.17672	SRF-like protein [Dichomitus squalens LYAD-421 SS1]
c109612.graph_c0	-3.52721	hypothetical protein PYCCODRAFT_1441233 [Trametes coccinea BRFM310]
c118011.graph_c0	-1.11124	hypothetical protein AMTR_s00022p00086940 [Amborella trichopoda]
c113977.graph_c0	-1.40889	K(+)/H(+) antiporter 1 [Hypsizygus marmoreus]
c114198.graph_c0	-1.03925	Dof4 [Pinus pinaster]
c112352.graph_c0	-1.11597	unknown [Picea sitchensis]
c110060.graph_c0	-3.16256	unknown [Picea sitchensis]
c127108.graph_c0	-1.54191	unknown [Picea sitchensis]
c112795.graph_c0	-2.40714	unknown [Picea sitchensis]
c117679.graph_c0	-2.35204	hypothetical protein AXG93_2587s1170 [Marchantia polymorpha subsp. ruderalis]
c114141.graph_c0	-1.71403	unknown [Picea sitchensis]
c118732.graph_c0	-2.41613	unknown [Picea sitchensis]
c107718.graph_c3	-1.32791	unknown [Picea sitchensis]
c114461.graph_c0	-2.08467	hypothetical protein CERSUDRAFT_115479 [Gelatoporia subvermispora B]
c124169.graph_c0	-2.75013	unknown [Picea sitchensis]
c125349.graph_c0	-2.57061	unknown [Picea sitchensis]
c113459.graph_c1	-1.37175	unknown [Picea sitchensis]
c118203.graph_c0	-1.23232	unknown [Picea sitchensis]
c126297.graph_c0	-7.6485	unknown [Picea sitchensis]
c108002.graph_c2	-3.45508	PREDICTED: glycine-rich RNA-binding protein 2, mitochondrial-like [Brassica oleracea var. oleracea]
c122758.graph_c0	-1.19017	unknown [Picea sitchensis]
c114677.graph_c0	-1.77826	RmlC-like cupin [Trametes coccinea BRFM310]
c118056.graph_c0	-2.57005	flowering locus T-like protein, partial [Picea sitchensis]
c119231.graph_c0	-2.28726	unknown [Picea sitchensis]
c112432.graph_c0	-1.79605	peroxisomal hydratase-dehydrogenase-epimerase [Stereum hirsutum FP-91666 SS1]
c106991.graph_c0	-3.23768	auxin-induced protein 5 [Pinus taeda]
c117461.graph_c0	-1.84168	unknown [Picea sitchensis]
c119097.graph_c0	-1.23364	uncharacterized protein LOC110653768 isoform X1 [Hevea brasiliensis]
c103431.graph_c0	-7.66998	hypothetical protein PEBR_28415 [Penicillium brasilianum]
c100826.graph_c0	-1.41701	unknown [Picea sitchensis]
c105303.graph_c0	-1.21002	hypothetical protein K493DRAFT_317201 [Basidiobolus meristosporus CBS 931.73]
c109569.graph_c0	-3.07499	unknown [Picea sitchensis]
c113787.graph_c0	-1.35083	piriformospora indica-insensitive protein 2 [Amborella trichopoda]
c108977.graph_c0	-1.65203	hypothetical protein POPTR_0018s09740g [Populus trichocarpa]
c97051.graph_c0	-5.88723	Pc21g12690 [Penicillium rubens Wisconsin 54-1255]
c132205.graph_c0	-3.74676	putative fatty acid methyltransferase [Grifola frondosa]
c109283.graph_c1	-1.91792	long chain acyl-CoA synthetase 4-like, partial [Olea europaea var. sylvestris]
c121629.graph_c0	-1.38014	unnamed protein product, partial [Vitis vinifera]
c124664.graph_c0	-6.77281	hypothetical protein PENARI_c021G07198 [Penicillium arizonense]
c110531.graph_c0	-1.24124	unknown [Picea sitchensis]
c111158.graph_c0	-2.84756	hypothetical protein PHLGIDRAFT_33894 [Phlebiopsis gigantea 11061_1 CR5-6]
c112536.graph_c0	-2.35964	hypothetical protein GYMLUDRAFT_446673 [Gymnopus luxurians FD-317 M1]
c125839.graph_c0	-1.56107	CYP86P14 [Taxus wallichiana var. chinensis]
c115593.graph_c1	-1.64076	diacylglycerol kinase 7 [Amborella trichopoda]
c112328.graph_c0	-1.00268	unknown [Picea sitchensis]
c109854.graph_c0	-2.43613	purine-cytosine permease [Lentinula edodes]
c122948.graph_c0	-1.13395	unknown [Picea sitchensis]
c117558.graph_c0	-1.10801	hypothetical protein SELMODRAFT_180991 [Selaginella moellendorffii]
c105725.graph_c0	-1.26788	proline-rich protein 4-like [Asparagus officinalis]
c127476.graph_c0	-5.93533	hypothetical protein PEX2_023190 [Penicillium expansum]
c66310.graph_c0	-3.03555	unknown [Picea sitchensis]
c105461.graph_c0	-2.15115	Ribosomal protein L3 [Cynara cardunculus var. scolymus]
c108029.graph_c1	-1.00178	unknown [Picea sitchensis]
c129178.graph_c0	-4.75938	hypothetical protein PGRI_087420 [Penicillium griseofulvum]
c122303.graph_c0	-1.02299	hypothetical protein SERLA73DRAFT_172348 [Serpula lacrymans var. lacrymans S7.3]
c109791.graph_c0	-1.16835	hypothetical protein F511_26398 [Dorcoceras hygrometricum]
c125482.graph_c3	-6.83752	putative NBS-LRR protein G8029, partial [Pinus monticola]
c126776.graph_c0	-1.21101	unknown [Picea sitchensis]
c126495.graph_c1	-1.41577	hypothetical protein MANES_06G086000 [Manihot esculenta]
c128292.graph_c0	-4.86249	unnamed protein product [Penicillium camemberti]
c113088.graph_c0	-4.58944	--
c128549.graph_c0	-4.9114	hypothetical protein PENSOL_c030G10583 [Penicillium solitum]
c65867.graph_c0	-6.0046	PREDICTED: uncharacterized protein LOC102626455 [Citrus sinensis]
c95996.graph_c0	-1.21817	unknown [Picea sitchensis]
c110449.graph_c0	-2.131	hypothetical protein GALMADRAFT_141795 [Galerina marginata CBS 339.88]
c121844.graph_c0	-1.95867	unknown [Picea sitchensis]
c118632.graph_c0	-3.41254	unknown [Picea sitchensis]
c125848.graph_c0	-2.15801	uncharacterized protein LOC110685744 [Chenopodium quinoa]
c124014.graph_c0	-1.00893	PREDICTED: uncharacterized protein LOC103716990 [Phoenix dactylifera]
c93112.graph_c0	-4.58944	Translation protein SH3-like, subgroup [Penicillium expansum]
c113297.graph_c0	-2.79325	hypothetical protein CVT26_003361 [Gymnopilus dilepis]
c117592.graph_c0	-1.46537	PREDICTED: histone H3.2-like [Gossypium hirsutum]
c124787.graph_c0	-1.36047	Cyclin b2,4 isoform 2 [Theobroma cacao]
c128707.graph_c0	-5.70502	Pc18g01280 [Penicillium rubens Wisconsin 54-1255]
c114704.graph_c0	-1.73743	hypothetical protein SCLCIDRAFT_16303 [Scleroderma citrinum Foug A]
c127528.graph_c0	-7.25256	Pc17g00380 [Penicillium rubens Wisconsin 54-1255]
c117974.graph_c1	-1.5171	--
c115028.graph_c0	-2.57745	putative multidrug resistance protein [Ananas comosus]
c99278.graph_c0	-2.662	hypothetical protein PHLGIDRAFT_18603 [Phlebiopsis gigantea 11061_1 CR5-6]
c74935.graph_c0	-5.00452	hypothetical protein PENSUB_5397 [Penicillium subrubescens]
c112539.graph_c0	-1.13759	unknown [Picea sitchensis]
c120824.graph_c0	-1.05242	PREDICTED: motile sperm domain-containing protein 2 [Nelumbo nucifera]
c106960.graph_c0	-1.23451	unknown [Picea sitchensis]
c119395.graph_c0	-1.1142	unknown [Picea sitchensis]
c125546.graph_c0	-1.10943	PREDICTED: non-structural maintenance of chromosomes element 4 homolog A [Pyrus x bretschneideri]
c106688.graph_c0	-1.0216	unknown [Picea sitchensis]
c121357.graph_c0	-1.48956	unknown [Picea sitchensis]
c111897.graph_c0	-1.16912	unknown [Picea sitchensis]
c109710.graph_c0	-3.03643	probable xyloglucan endotransglucosylase/hydrolase protein 6 [Durio zibethinus]
c123750.graph_c0	-1.09755	probable transmembrane GTPase FZO-like, chloroplastic isoform X1 [Amborella trichopoda]
c110183.graph_c0	-2.79452	hypothetical protein ABT39_MTgene3632 (mitochondrion) [Picea glauca]
c120386.graph_c0	-1.02336	PREDICTED: uncharacterized protein LOC105040648 [Elaeis guineensis]
c108719.graph_c0	-5.75947	hypothetical protein PHYPA_018910 [Physcomitrella patens]
c84271.graph_c0	-3.19703	endochitinase [Coprinopsis cinerea okayama7#130]
c124815.graph_c0	-1.24325	unknown [Picea sitchensis]
c111439.graph_c0	-2.05477	hypothetical protein FOMPIDRAFT_1026536 [Fomitopsis pinicola FP-58527 SS1]
c106789.graph_c0	-3.70439	unknown [Picea sitchensis]
c107082.graph_c0	-1.95525	glutamine synthetase [Gloeophyllum trabeum ATCC 11539]
c109071.graph_c0	-2.55981	hypothetical protein CDL12_13705 [Handroanthus impetiginosus]
c107476.graph_c0	-1.88956	hypothetical protein ABT39_MTgene3632 (mitochondrion) [Picea glauca]
c105395.graph_c0	-1.38541	unknown [Picea sitchensis]
c110663.graph_c0	-1.2775	hypothetical protein PHLGIDRAFT_129916 [Phlebiopsis gigantea 11061_1 CR5-6]
c101676.graph_c0	-7.20431	hypothetical protein PENARI_c012G00424 [Penicillium arizonense]
c126492.graph_c1	-4.95871	Pc19g00420 [Penicillium rubens Wisconsin 54-1255]
c130555.graph_c0	-5.13382	hypothetical protein PENSOL_c027G10802 [Penicillium solitum]
c122504.graph_c0	-1.26591	unknown [Picea sitchensis]
c107718.graph_c2	-1.33639	unknown [Picea sitchensis]
c116293.graph_c0	-1.02261	protein DMR6-LIKE OXYGENASE 1-like isoform X1 [Ananas comosus]
c66221.graph_c0	-7.73257	Pc20g00340 [Penicillium rubens Wisconsin 54-1255]
c128110.graph_c0	-4.58944	Alpha crystallin/Hsp20 domain-containing protein [Rozella allomycis CSF55]
c121201.graph_c0	-1.98502	PREDICTED: reticuline oxidase isoform X1 [Vitis vinifera]
c108934.graph_c0	-1.43481	leucine rich repeat-like protein, partial [Picea sitchensis]
c66902.graph_c0	-4.64834	hypothetical protein PENANT_c023G07985 [Penicillium antarcticum]
c116265.graph_c0	-2.30432	unknown [Picea sitchensis]
c109264.graph_c0	-1.14572	unknown [Picea sitchensis]
c122564.graph_c0	-5.55916	unknown [Medicago truncatula]
c117045.graph_c0	-1.96859	unknown [Picea sitchensis]
c83341.graph_c0	-3.79757	tubulin beta chain [Vigna radiata var. radiata]
c127095.graph_c0	-1.3429	unknown [Picea sitchensis]
c119922.graph_c0	-1.52143	unknown [Picea sitchensis]
c111117.graph_c0	-1.81838	unknown [Picea sitchensis]
c115412.graph_c0	-6.30839	unknown [Picea sitchensis]
c116865.graph_c0	-1.63365	unknown [Picea sitchensis]
c65501.graph_c0	-5.7325	Deoxyxylulose-5-phosphate synthase [Penicillium camemberti]
c111249.graph_c0	-1.01952	unknown [Picea sitchensis]
c117461.graph_c1	-1.68128	unknown [Picea sitchensis]
c111108.graph_c1	-1.08866	unknown [Picea sitchensis]
c126096.graph_c2	-1.12871	Pentatricopeptide repeat [Macleaya cordata]
c107349.graph_c0	-1.01468	unknown [Picea sitchensis]
c125023.graph_c0	-2.5216	unknown [Picea sitchensis]
c121566.graph_c0	-1.28041	hypothetical protein TRAPUB_3844 [Trametes pubescens]
c115329.graph_c0	-3.22887	PREDICTED: uncharacterized protein LOC104592350 [Nelumbo nucifera]
c102544.graph_c0	-1.35113	Myb_DNA-binding domain-containing protein [Cephalotus follicularis]
c112322.graph_c0	-1.39824	3-ketoacyl-CoA synthase 1-like [Asparagus officinalis]
c119910.graph_c1	-1.03102	unknown [Picea sitchensis]
c115934.graph_c0	-1.07956	PREDICTED: ABC transporter B family member 28 [Vigna angularis]
c122111.graph_c0	-1.48656	unknown [Picea sitchensis]
c122137.graph_c0	-1.14218	PREDICTED: probable LRR receptor-like serine/threonine-protein kinase At4g20940 [Nelumbo nucifera]
c120602.graph_c1	-1.04839	PREDICTED: serine/threonine-protein kinase-like protein ACR4 [Juglans regia]
c117588.graph_c0	-1.07284	unknown [Picea sitchensis]
c110592.graph_c0	-2.66514	PREDICTED: 18.5 kDa class I heat shock protein-like [Cucumis melo]
c119602.graph_c0	-1.41593	unknown [Picea sitchensis]
c110845.graph_c0	-1.36112	hypothetical protein CERSUDRAFT_80405 [Gelatoporia subvermispora B]
c124735.graph_c0	-1.28688	CYP720B15 [Picea sitchensis]
c108797.graph_c0	-1.95527	unknown [Picea sitchensis]
c65767.graph_c0	-4.70493	hypothetical protein 0_11215_01, partial [Pinus taeda]
c115732.graph_c0	-1.45893	hypothetical protein CVT24_009221 [Panaeolus cyanescens]
c115706.graph_c0	-1.79319	hypothetical protein PHYPA_011613 [Physcomitrella patens]
c117077.graph_c0	-1.31504	DAL19 protein [Picea abies]
c121899.graph_c0	-1.85971	PREDICTED: uncharacterized protein LOC104593843 isoform X1 [Nelumbo nucifera]
c113841.graph_c0	-1.44109	hypothetical protein PYCCODRAFT_1369226 [Trametes coccinea BRFM310]
c124561.graph_c1	-1.11268	unknown [Picea sitchensis]
c112086.graph_c0	-1.07687	unknown [Picea sitchensis]
c117552.graph_c0	-1.66987	SDD1 protein, partial [Picea engelmannii]
c78292.graph_c0	-2.35712	R2R3-MYB transcription factor MYB4 [Picea glauca]
c122472.graph_c0	-1.03534	unknown [Picea sitchensis]
c116685.graph_c0	-2.17977	hypothetical protein TRAVEDRAFT_36747 [Trametes versicolor FP-101664 SS1]
c118529.graph_c0	-2.71725	hypothetical protein SERLADRAFT_462940 [Serpula lacrymans var. lacrymans S7.9]
c122737.graph_c1	-1.29307	predicted protein [Physcomitrella patens]
c114769.graph_c0	-1.1166	homeobox-leucine zipper protein ROC8 isoform X1 [Amborella trichopoda]
c126994.graph_c2	-1.06568	MDR-like ABC transporter [Ginkgo biloba]
c115166.graph_c1	-1.79512	--
c127694.graph_c0	-6.86261	Glucose-methanol-choline oxidoreductase [Penicillium italicum]
c117362.graph_c0	-2.24786	hypothetical protein CDL12_26198 [Handroanthus impetiginosus]
c121340.graph_c0	-2.06908	--
c112755.graph_c0	-1.9321	PREDICTED: uclacyanin-3-like [Gossypium hirsutum]
c105166.graph_c1	-2.76814	hypothetical protein HETIRDRAFT_429094 [Heterobasidion irregulare TC 32-1]
c119585.graph_c1	-1.78872	hypothetical protein POPTR_008G132300v3 [Populus trichocarpa]
c120519.graph_c1	-1.91078	unknown [Picea sitchensis]
c126577.graph_c0	-1.07869	uncharacterized protein LOC18052507 isoform X2 [Citrus clementina]
c123951.graph_c1	-1.79773	PREDICTED: uncharacterized protein LOC100791482 [Glycine max]
c114444.graph_c0	-2.27389	hypothetical protein M378DRAFT_72951 [Amanita muscaria Koide BX008]
c125168.graph_c2	-1.15357	unknown [Picea sitchensis]
c128495.graph_c0	-5.36211	hypothetical protein PENANT_c009G04374 [Penicillium antarcticum]
c125579.graph_c0	-1.35466	hypothetical protein HYDPIDRAFT_177157 [Hydnomerulius pinastri MD-312]
c79690.graph_c0	-6.44756	unnamed protein product [Penicillium roqueforti FM164]
c130563.graph_c0	-4.70493	hypothetical protein PENFLA_c004G03246 [Penicillium flavigenum]
c115491.graph_c0	-3.04135	hypothetical protein Hypma_00521 [Hypsizygus marmoreus]
c113189.graph_c0	-2.08438	hypothetical protein POSPLADRAFT_1047003 [Postia placenta MAD-698-R-SB12]
c126235.graph_c0	-1.07104	PREDICTED: probable leucine-rich repeat receptor-like protein kinase At5g49770, partial [Juglans regia]
c87531.graph_c0	-7.15438	putative aldehyde reductase I [Aspergillus steynii IBT 23096]
c97124.graph_c0	-5.32648	hsp70-like protein [Saprolegnia diclina VS20]
c125885.graph_c0	-1.74752	PREDICTED: cysteine-rich receptor-like protein kinase 2 [Phoenix dactylifera]
c106039.graph_c0	-1.83699	unknown [Picea sitchensis]
c106675.graph_c0	-1.78163	glycogen phosphorylase [Trametes versicolor FP-101664 SS1]
c124249.graph_c0	-1.05529	unknown [Picea sitchensis]
c107939.graph_c0	-4.75938	unknown [Picea sitchensis]
c129944.graph_c0	-5.09199	Isotrichodermin C-15 hydroxylase [Penicillium roqueforti FM164]
c113980.graph_c0	-1.86624	peroxidase 25 [Amborella trichopoda]
c122361.graph_c0	-1.15775	unknown [Picea sitchensis]
c105262.graph_c1	-2.46222	unknown [Picea sitchensis]
c64176.graph_c0	-4.86249	hypothetical protein ACN42_g594 [Penicillium freii]
c111167.graph_c0	-1.44548	CYP78A1 [Pinus tabuliformis]
c119932.graph_c0	-1.09629	hypothetical protein BVC80_1837g180 [Macleaya cordata]
c124443.graph_c0	-1.7498	unknown [Picea sitchensis]
c109592.graph_c0	-1.78448	hypothetical protein SERLA73DRAFT_166349 [Serpula lacrymans var. lacrymans S7.3]
c116763.graph_c0	-1.35173	unknown [Picea sitchensis]
c112680.graph_c0	-1.03767	unknown [Picea sitchensis]
c111232.graph_c0	-1.2548	unknown [Picea sitchensis]
c118000.graph_c0	-1.40854	PREDICTED: uncharacterized protein LOC104592076 [Nelumbo nucifera]
c113472.graph_c0	-2.47912	elongase of fatty acids, ELO [Armillaria gallica]
c105748.graph_c0	-1.91792	unknown [Picea sitchensis]
c102817.graph_c0	-2.8458	unknown [Picea sitchensis]
c128594.graph_c0	-4.9114	hypothetical protein ACN42_g5756 [Penicillium freii]
c113740.graph_c1	-1.72987	unknown [Picea sitchensis]
c94563.graph_c0	-5.58953	unknown [Picea sitchensis]
c128970.graph_c0	-5.13382	predicted protein [Physcomitrella patens]
c128398.graph_c0	-4.70493	hypothetical protein PENANT_c006G01646 [Penicillium antarcticum]
c126109.graph_c1	-1.04256	hypothetical protein PHYPA_016977 [Physcomitrella patens]
c94397.graph_c0	-2.75013	hypothetical protein PILCRDRAFT_528412 [Piloderma croceum F 1598]
c119190.graph_c0	-2.77094	hypothetical protein CERSUDRAFT_115890 [Gelatoporia subvermispora B]
c110260.graph_c0	-3.80122	hypothetical protein SERLADRAFT_460625 [Serpula lacrymans var. lacrymans S7.9]
c118442.graph_c0	-1.36822	unknown [Picea sitchensis]
c105314.graph_c1	-2.51935	unknown [Picea sitchensis]
c112959.graph_c0	-1.91694	probable strigolactone esterase DAD2 [Hevea brasiliensis]
c123758.graph_c0	-1.4129	unknown [Picea sitchensis]
c96941.graph_c0	-4.95871	unknown [Picea sitchensis]
c117494.graph_c0	-1.40998	hypothetical protein PLICRDRAFT_27438 [Plicaturopsis crispa FD-325 SS-3]
c87036.graph_c1	-5.00452	hypothetical protein PENARI_c017G00027 [Penicillium arizonense]
c127676.graph_c0	-5.55916	hypothetical protein PENNAL_c0006G11911 [Penicillium nalgiovense]
c121784.graph_c0	-1.25865	hypothetical protein EUGRSUZ_K00151 [Eucalyptus grandis]
c103258.graph_c0	-1.12123	unknown [Picea sitchensis]
c113632.graph_c0	-1.59617	(S)-coclaurine N-methyltransferase-like [Olea europaea var. sylvestris]
c107405.graph_c1	-2.57745	hypothetical protein A0H81_13771 [Grifola frondosa]
c112412.graph_c0	-2.34794	hypothetical protein PISMIDRAFT_225051 [Pisolithus microcarpus 441]
c104883.graph_c0	-2.37831	unknown [Picea sitchensis]
c120193.graph_c0	-1.32164	beta-glucosidase 1 [Picea rubens]
c108956.graph_c0	-2.1931	glutathione S-transferase [Gloeophyllum trabeum ATCC 11539]
c118315.graph_c0	-3.02299	hypothetical protein A0H81_03973 [Grifola frondosa]
c115752.graph_c0	-1.36085	unknown [Picea sitchensis]
c121458.graph_c0	-2.40798	hypothetical protein HETIRDRAFT_434148 [Heterobasidion irregulare TC 32-1]
c117008.graph_c0	-1.69875	unknown [Picea sitchensis]
c101036.graph_c0	-2.12295	hypothetical protein VITISV_029750 [Vitis vinifera]
c128250.graph_c0	-4.64834	hypothetical protein PENARI_c012G04912 [Penicillium arizonense]
c111085.graph_c0	-3.69017	G-alpha-domain-containing protein [Schizopora paradoxa]
c112003.graph_c0	-1.35039	U-box domain-containing protein 9 [Herrania umbratica]
c113052.graph_c0	-4.64834	hypothetical protein PENCOP_c008G02030 [Penicillium coprophilum]
c119329.graph_c0	-2.77862	Glycosyltransferase Family 20 protein [Trametes cinnabarina]
c128221.graph_c0	-4.81186	hypothetical protein PENANT_c001G07441 [Penicillium antarcticum]
c114747.graph_c0	-1.17451	unknown [Picea sitchensis]
c64072.graph_c0	-4.95871	Translation elongation factor eEF1, subunit alpha [Chondrus crispus]
c123622.graph_c0	-1.94997	PREDICTED: ferredoxin--nitrite reductase, chloroplastic-like [Tarenaya hassleriana]
c119743.graph_c0	-1.76589	unknown [Picea sitchensis]
c125517.graph_c1	-1.04164	uncharacterized protein LOC109820088 [Asparagus officinalis]
c109745.graph_c0	-1.02533	unknown [Picea sitchensis]
c117613.graph_c0	-2.79558	predicted protein [Fibroporia radiculosa]
c122945.graph_c0	-1.03219	PREDICTED: uncharacterized protein LOC103696084 [Phoenix dactylifera]
c129017.graph_c0	-4.64834	hypothetical protein PENANT_c010G07415 [Penicillium antarcticum]
c84907.graph_c0	-5.7325	hypothetical protein PENCOP_c001G08536 [Penicillium coprophilum]
c128720.graph_c0	-6.11312	hypothetical protein PENCOP_c011G02164 [Penicillium coprophilum]
c128457.graph_c0	-5.214	hypothetical protein PENSOL_c001G02696 [Penicillium solitum]
c114537.graph_c0	-1.31996	unknown [Picea sitchensis]
c112466.graph_c0	-1.13903	hypothetical protein UMN_2818_01, partial [Pinus taeda]
c124261.graph_c0	-1.08029	unknown [Picea sitchensis]
c65888.graph_c0	-6.85012	Major facilitator superfamily domain, general substrate transporter [Penicillium griseofulvum]
c118468.graph_c0	-2.08664	unknown [Picea sitchensis]
c109096.graph_c0	-1.20932	unknown [Picea sitchensis]
c102290.graph_c0	-1.16369	hypothetical protein AQUCO_00700920v1 [Aquilegia coerulea]
c113690.graph_c0	-1.45474	unknown [Picea sitchensis]
c120211.graph_c0	-1.7984	unknown [Picea sitchensis]
c96900.graph_c0	-2.66082	small heat-shock protein [Pseudotsuga menziesii]
c110006.graph_c1	-1.21703	R2R3MYB14 [Ginkgo biloba]
c95217.graph_c0	-6.02696	CHAT6 [Pinus tabuliformis]
c127362.graph_c0	-6.70506	hypothetical protein PENANT_c004G03801 [Penicillium antarcticum]
c102625.graph_c0	-2.69945	unknown [Picea sitchensis]
c124214.graph_c0	-1.27808	RNA polymerase beta subunit-1 (chloroplast) [Larix potaninii var. chinensis]
c123475.graph_c0	-1.20435	PREDICTED: uncharacterized protein LOC104799464 [Tarenaya hassleriana]
c105713.graph_c0	-1.87723	sulfate permease [Neolentinus lepideus HHB14362 ss-1]
c124320.graph_c1	-3.62926	LRK1 [Pinus tabuliformis]
c120730.graph_c1	-1.13653	R2R3MYB21 [Ginkgo biloba]
c118910.graph_c0	-1.06327	3-ketoacyl-CoA synthase 6 [Herrania umbratica]
c112837.graph_c0	-4.33179	hypothetical protein VITISV_002170 [Vitis vinifera]
c118865.graph_c1	-2.67102	NBS/LRR, partial [Pinus taeda]
c107023.graph_c0	-1.70332	hypothetical protein PHYPA_024410 [Physcomitrella patens]
c96212.graph_c0	-2.72912	unknown [Picea sitchensis]
c118520.graph_c0	-3.71268	hypothetical protein PYCCODRAFT_1246374 [Trametes coccinea BRFM310]
c111315.graph_c1	-1.57205	unknown [Picea sitchensis]
c120444.graph_c0	-1.27266	PREDICTED: uncharacterized protein YKR070W-like isoform X1 [Pyrus x bretschneideri]
c119300.graph_c4	-3.86969	uncharacterized protein LOC100272821 isoform X1 [Zea mays]
c124670.graph_c2	-2.62706	hypothetical protein 0_14418_02, partial [Pinus taeda]
c127687.graph_c0	-5.61928	hypothetical protein PENARI_c001G01790 [Penicillium arizonense]
c122031.graph_c1	-1.21461	unknown [Picea sitchensis]
c120958.graph_c0	-2.6408	PREDICTED: expansin-B3 [Beta vulgaris subsp. vulgaris]
c113683.graph_c0	-2.32032	hypothetical protein M413DRAFT_443456 [Hebeloma cylindrosporum h7]
c96496.graph_c0	-4.2163	hypothetical protein 0_9197_01, partial [Pinus lambertiana]
c112448.graph_c0	-2.79254	PREDICTED: serine carboxypeptidase-like 34 isoform X2 [Gossypium raimondii]
c67198.graph_c0	-6.66283	HAD-superfamily hydrolase, subfamily IIA, CECR5 [Penicillium italicum]
c116906.graph_c0	-1.99531	unknown [Picea sitchensis]
c126424.graph_c1	-1.73719	--
c122551.graph_c0	-1.81722	unknown [Picea sitchensis]
c124905.graph_c1	-2.15711	unknown [Picea sitchensis]
c120253.graph_c2	-2.02108	LOB domain-containing protein 40 [Amborella trichopoda]
c124308.graph_c0	-1.02791	unknown [Picea sitchensis]
c124623.graph_c1	-2.48087	unknown [Picea sitchensis]
c126209.graph_c1	-1.60599	unknown [Picea sitchensis]
c120001.graph_c0	-1.69381	unknown [Picea sitchensis]
c75146.graph_c0	-5.98187	hypothetical protein PENANT_c023G03849 [Penicillium antarcticum]
c125548.graph_c1	-2.731	putative leucine-rich repeat receptor-like serine/threonine-protein kinase At2g24130 [Morus notabilis]
c130276.graph_c0	-5.04892	hypothetical protein PENPOL_c003G02007 [Penicillium polonicum]
c94328.graph_c0	-5.13382	hypothetical protein PENSOL_c032G02476 [Penicillium solitum]
c121546.graph_c0	-1.58088	transcription factor MYB29 [Picea abies]
c115375.graph_c0	-1.44745	unknown [Picea sitchensis]
c106949.graph_c0	-3.23768	hypothetical protein PENSTE_c012G02635 [Penicillium steckii]
c124757.graph_c1	-1.11425	unknown [Picea sitchensis]
c109859.graph_c0	-1.57568	hypothetical protein JAAARDRAFT_32550, partial [Jaapia argillacea MUCL 33604]
c127591.graph_c0	-6.19443	hypothetical protein PENANT_c009G03687 [Penicillium antarcticum]
c118463.graph_c0	-1.55685	hypothetical protein M404DRAFT_479192 [Pisolithus tinctorius Marx 270]
c127418.graph_c0	-6.67705	hypothetical protein PENARI_c008G05995 [Penicillium arizonense]
c127624.graph_c0	-5.64843	hypothetical protein PENARI_c005G08717 [Penicillium arizonense]
c115852.graph_c0	-1.04416	unknown [Picea sitchensis]
c118135.graph_c0	-3.1026	unknown [Picea sitchensis]
c113420.graph_c0	-1.50138	hypothetical protein POPTR_0015s10960g [Populus trichocarpa]
c109074.graph_c0	-1.48281	Trigger factor [Zostera marina]
c118414.graph_c1	-4.58944	--
c119789.graph_c0	-1.7322	unknown [Picea sitchensis]
c122402.graph_c0	-1.1833	unknown [Picea sitchensis]
c122570.graph_c0	-1.01552	PREDICTED: protein PALE CRESS, chloroplastic [Populus euphratica]
c111327.graph_c0	-1.81563	unknown [Picea sitchensis]
c110180.graph_c1	-2.08556	PREDICTED: protein PLANT CADMIUM RESISTANCE 2-like [Ipomoea nil]
c78138.graph_c1	-5.95879	unknown [Picea sitchensis]
c123215.graph_c0	-1.20004	PREDICTED: PTI1-like tyrosine-protein kinase At3g15890 [Cicer arietinum]
c63947.graph_c0	-4.75938	--

## Sheet: T01_vs_T03.up.annotation
#ID	log2FC	annotation
c119815.graph_c1	2.07153	unknown [Picea sitchensis]
c127428.graph_c0	2.12752	hypothetical protein AOQ84DRAFT_355122 [Glonium stellatum]
c117373.graph_c0	2.51608	unknown [Picea sitchensis]
c96944.graph_c0	2.36987	hypothetical protein ASPWEDRAFT_44926 [Aspergillus wentii DTO 134E9]
c114796.graph_c0	1.65829	unknown [Picea sitchensis]
c106989.graph_c0	2.80444	TFL1-like protein [Picea wilsonii]
c121314.graph_c0	1.19833	hypothetical protein 0_2165_01, partial [Pinus radiata]
c111145.graph_c0	1.46676	unknown [Picea sitchensis]
c94703.graph_c0	1.99173	Similar to Protein psi1; acc. no. Q09912 [Pyronema omphalodes CBS 100304]
c66111.graph_c0	2.09602	transaldolase [Aureobasidium melanogenum CBS 110374]
c125677.graph_c0	2.01797	hypothetical protein BVRB_037930, partial [Beta vulgaris subsp. vulgaris]
c114597.graph_c0	1.29817	unknown [Picea sitchensis]
c116156.graph_c0	4.78382	unknown [Picea sitchensis]
c90997.graph_c0	3.46093	Similar to Uncharacterized protein C691.05c; acc. no. O13621 [Pyronema omphalodes CBS 100304]
c127481.graph_c0	1.45857	Triosephosphate isomerase [Pyrenochaeta sp. DS3sAY3a]
c125409.graph_c0	1.07155	unknown [Picea sitchensis]
c64338.graph_c0	2.76101	Similar to SWI/SNF and RSC complexes subunit ssr2; acc. no. O14470 [Pyronema omphalodes CBS 100304]
c106363.graph_c0	2.05948	hypothetical protein M569_09611, partial [Genlisea aurea]
c66339.graph_c0	1.99689	Similar to Multiprotein-bridging factor 1; acc. no. Q752P7 [Pyronema omphalodes CBS 100304]
c66237.graph_c0	2.5556	Similar to hypothetical protein LEMA_P117030.1 [Leptosphaeria maculans JN3]; acc. no. CBX94700 [Pyronema omphalodes CBS 100304]
c96665.graph_c0	2.26601	Similar to 3-ketoacyl-CoA thiolase, peroxisomal; acc. no. Q05493 [Pyronema omphalodes CBS 100304]
c124739.graph_c0	1.54051	L-gulonolactone oxidase 2 isoform X2 [Amborella trichopoda]
c110933.graph_c0	3.26645	hypothetical protein Hypma_14848 [Hypsizygus marmoreus]
c127623.graph_c0	2.97683	Similar to Probable quinone oxidoreductase; acc. no. P38230 [Pyronema omphalodes CBS 100304]
c96766.graph_c1	2.86013	hypothetical protein [Tuber melanosporum Mel28]
c119226.graph_c1	1.0056	unknown [Picea sitchensis]
c115885.graph_c1	1.38591	unknown [Picea sitchensis]
c114634.graph_c0	1.05222	PREDICTED: uncharacterized protein LOC105059916 [Elaeis guineensis]
c66616.graph_c0	2.22719	Similar to Putative acyl-CoA dehydrogenase AidB; acc. no. P33224 [Pyronema omphalodes CBS 100304]
c114778.graph_c1	1.48932	unknown [Picea sitchensis]
c114475.graph_c0	1.54799	unknown [Picea sitchensis]
c117595.graph_c0	4.92841	unknown [Picea sitchensis]
c112636.graph_c0	1.85917	hypothetical protein RirG_100590 [Rhizophagus irregularis DAOM 197198w]
c121742.graph_c1	4.33488	hypothetical protein [Tuber melanosporum Mel28]
c76376.graph_c0	1.71718	uncharacterized protein LOC110116313 [Dendrobium catenatum]
c125004.graph_c4	2.01677	class I chitinase [Pinus contorta]
c114180.graph_c0	1.99689	E,E-alpha-farnesene synthase [Picea abies]
c96464.graph_c0	4.25021	Similar to hypothetical protein [Tuber melanosporum Mel28]; acc. no. XP_002835217 [Pyronema omphalodes CBS 100304]
c121280.graph_c1	1.3506	uncharacterized protein LOC111908886 [Lactuca sativa]
c86994.graph_c0	5.10907	Similar to Uncharacterized transcriptional regulatory protein C139.03; acc. no. Q9UTN0 [Pyronema omphalodes CBS 100304]
c125393.graph_c1	1.22103	PREDICTED: filament-like plant protein 4 isoform X2 [Lupinus angustifolius]
c125340.graph_c0	1.16665	cyclin-dependent kinase inhibitor [Trema orientalis]
c84305.graph_c0	2.57288	Similar to Membrane protein TMS1; acc. no. Q12116 [Pyronema omphalodes CBS 100304]
c124871.graph_c1	1.05319	unknown [Picea sitchensis]
c121519.graph_c1	1.21498	PREDICTED: uncharacterized protein LOC105038376 [Elaeis guineensis]
c111248.graph_c0	1.8838	hypothetical protein EPUL_006259, partial [Erysiphe pulchra]
c119572.graph_c0	1.8357	ribonuclease H [Trifolium pratense]
c105258.graph_c0	2.27867	unknown [Picea sitchensis]
c121170.graph_c0	3.37374	hypothetical protein CISIN_1g038103mg [Citrus sinensis]
c89706.graph_c0	2.48239	unnamed protein product [Tuber aestivum]
c127191.graph_c0	1.80422	--
c68906.graph_c0	2.60748	Similar to Uncharacterized serine-rich protein C1E8.05; acc. no. O42970 [Pyronema omphalodes CBS 100304]
c117268.graph_c1	1.80255	unknown [Picea sitchensis]
c80918.graph_c0	3.68217	hypothetical protein [Tuber melanosporum Mel28]
c105053.graph_c0	6.02191	Protein of unknown function [Pyronema omphalodes CBS 100304]
c112074.graph_c0	2.00035	unknown [Picea sitchensis]
c66382.graph_c0	2.68784	Similar to hypothetical protein [Tuber melanosporum Mel28]; acc. no. XP_002835251 [Pyronema omphalodes CBS 100304]
c122465.graph_c0	4.00772	unknown [Picea sitchensis]
c90207.graph_c0	7.26051	hypothetical protein M437DRAFT_87237 [Aureobasidium melanogenum CBS 110374]
c122456.graph_c2	3.21249	hypothetical protein PHYPA_015198 [Physcomitrella patens]
c96453.graph_c0	1.2835	unknown [Picea sitchensis]
c78994.graph_c0	2.00639	Similar to Non-specific lipid-transfer protein; acc. no. Q07598 [Pyronema omphalodes CBS 100304]
c116176.graph_c0	1.27436	hypothetical protein AQUCO_01500033v1 [Aquilegia coerulea]
c78850.graph_c0	3.03306	Similar to D-3-phosphoglycerate dehydrogenase 1; acc. no. P40054 [Pyronema omphalodes CBS 100304]
c108328.graph_c0	1.94613	unnamed protein product [Tuber aestivum]
c128244.graph_c0	4.97574	Similar to isocitrate lyase [Tuber borchii]; acc. no. ABP96877 [Pyronema omphalodes CBS 100304]
c113771.graph_c0	1.00869	probable proline transporter 2 isoform X1 [Asparagus officinalis]
c118181.graph_c0	1.12432	predicted protein [Physcomitrella patens]
c67227.graph_c0	4.08447	Similar to hypothetical protein [Tuber melanosporum Mel28]; acc. no. XP_002837768 [Pyronema omphalodes CBS 100304]
c122819.graph_c1	1.90617	phospholipase D alpha 1 [Amborella trichopoda]
c124585.graph_c0	1.76066	polygalacturonase 2 [Oncidium hybrid cultivar]
c90303.graph_c0	2.26271	Similar to 60S ribosomal protein L10-A; acc. no. Q09127 [Pyronema omphalodes CBS 100304]
c115795.graph_c1	1.63907	unknown [Picea sitchensis]
c106503.graph_c0	1.50069	unknown [Picea sitchensis]
c125241.graph_c0	2.16076	hypothetical protein BVRB_037930, partial [Beta vulgaris subsp. vulgaris]
c127145.graph_c1	2.39534	Similar to Vacuolar protease A; acc. no. O42630 [Pyronema omphalodes CBS 100304]
c124758.graph_c0	2.39922	cysteine-rich receptor-like protein kinase 2 isoform X1 [Arachis duranensis]
c115707.graph_c1	1.93759	cullin-1-like, partial [Carica papaya]
c118860.graph_c2	1.13149	unknown [Picea sitchensis]
c116590.graph_c0	1.47055	Protein of unknown function [Pyronema omphalodes CBS 100304]
c114538.graph_c0	1.41664	unknown [Picea sitchensis]
c126805.graph_c0	2.09441	unknown [Picea sitchensis]
c115240.graph_c0	1.74896	UDP-glycosyltransferase UGT5b [Picea glauca]
c96744.graph_c0	1.6915	phenylalanine ammonia-lyase, partial [Pinus hwangshanensis]
c86780.graph_c0	1.2031	unknown [Picea sitchensis]
c77828.graph_c0	2.42584	Similar to Porphobilinogen deaminase; acc. no. Q6C097 [Pyronema omphalodes CBS 100304]
c124813.graph_c0	1.54559	unknown [Picea sitchensis]
c107696.graph_c0	1.67182	hypothetical protein, partial [Picea sitchensis]
c121055.graph_c0	1.99591	TPA: polyprotein [Oryza sativa Japonica Group]
c126142.graph_c0	1.24061	CKX3 [Pinus tabuliformis]
c126877.graph_c0	1.08896	PREDICTED: receptor-like protein kinase HAIKU2 [Gossypium hirsutum]
c106955.graph_c0	2.15617	Similar to Uncharacterized protein C1006.03c; acc. no. Q9UTR8 [Pyronema omphalodes CBS 100304]
c109966.graph_c0	1.0557	unknown [Picea sitchensis]
c115832.graph_c1	4.23859	unknown [Picea sitchensis]
c86118.graph_c0	9.60354	unknown [Picea sitchensis]
c97744.graph_c0	2.08965	Similar to Signal recognition particle receptor subunit alpha; acc. no. Q3MHE8 [Pyronema omphalodes CBS 100304]
c120557.graph_c6	1.45818	unknown [Picea sitchensis]
c90119.graph_c0	4.87947	--
c115708.graph_c0	3.55667	hypothetical protein K493DRAFT_310326 [Basidiobolus meristosporus CBS 931.73]
c127401.graph_c0	1.58611	Similar to Glutamine synthetase; acc. no. Q86ZU6 [Pyronema omphalodes CBS 100304]
c94486.graph_c0	2.34548	Protein of unknown function [Pyronema omphalodes CBS 100304]
c110006.graph_c0	3.91933	unknown [Picea sitchensis]
c118724.graph_c0	1.04258	hypothetical protein, partial [Picea sitchensis]
c112969.graph_c0	1.00309	CASP-like protein 1F1 [Amborella trichopoda]
c104706.graph_c0	2.27311	unknown [Picea sitchensis]
c66346.graph_c0	1.72657	unnamed protein product [Tuber aestivum]
c110197.graph_c1	3.02228	unknown [Picea sitchensis]
c66128.graph_c0	2.47166	Similar to Putative oxidoreductase YteT; acc. no. O34371 [Pyronema omphalodes CBS 100304]
c118264.graph_c0	2.1934	PREDICTED: cysteine-rich receptor-like protein kinase 2 [Daucus carota subsp. sativus]
c103087.graph_c0	1.40344	Similar to Uncharacterized transcriptional regulatory protein C15D4.02; acc. no. O74308 [Pyronema omphalodes CBS 100304]
c86847.graph_c1	3.05147	Similar to Pre-mRNA-processing-splicing factor 8; acc. no. Q6P2Q9 [Pyronema omphalodes CBS 100304]
c107763.graph_c0	5.20017	thaumatin-like protein L3 [Pinus monticola]
c115900.graph_c0	1.05348	AP2/ERF domain-containing transcription factor, partial [Vernicia montana]
c89224.graph_c0	6.86755	Similar to hypothetical protein [Tuber melanosporum Mel28]; acc. no. XP_002835356 [Pyronema omphalodes CBS 100304]
c66511.graph_c0	2.15523	Similar to Transmembrane GTPase fzo1; acc. no. Q9USY7 [Pyronema omphalodes CBS 100304]
c128012.graph_c0	5.448	unnamed protein product [Tuber aestivum]
c122542.graph_c3	2.0511	BnaC09g29270D [Brassica napus]
c105010.graph_c0	2.15678	Similar to Uncharacterized protein C31G5.12c; acc. no. O14109 [Pyronema omphalodes CBS 100304]
c124498.graph_c0	2.25481	hypothetical protein AFLA70_138g002361 [Aspergillus flavus AF70]
c96609.graph_c0	2.62631	Similar to Protein RCR2; acc. no. Q03446 [Pyronema omphalodes CBS 100304]
c114319.graph_c1	1.5884	GA2ox12 [Pinus tabuliformis]
c95990.graph_c0	5.54089	hypothetical protein MAJ_11379, partial [Metarhizium majus ARSEF 297]
c79793.graph_c0	2.40942	Similar to Serine/threonine-protein phosphatase 2A 56 kDa regulatory subunit delta isoform; acc. no. Q28653 [Pyronema omphalodes CBS 100304]
c123670.graph_c1	2.43806	PREDICTED: uncharacterized protein LOC104599822 [Nelumbo nucifera]
c123271.graph_c0	1.56114	unknown [Picea sitchensis]
c106841.graph_c0	2.66474	hypothetical protein POPTR_0011s011602g, partial [Populus trichocarpa]
c88300.graph_c0	1.55155	CYFA0S21e00364g1_1 [Cyberlindnera fabianii]
c90559.graph_c0	2.0718	unnamed protein product [Tuber aestivum]
c110862.graph_c0	4.38382	HSP20-like chaperone [Obba rivulosa]
c107798.graph_c0	7.98795	Similar to Uncharacterized protein C32A11.02c; acc. no. Q10327 [Pyronema omphalodes CBS 100304]
c121021.graph_c0	1.8699	unknown [Picea sitchensis]
c66387.graph_c1	7.56129	hypothetical protein 0_17802_01, partial [Pinus taeda]
c118032.graph_c0	1.63899	unknown [Picea sitchensis]
c126848.graph_c0	2.04874	nitrate reductase, partial [Vitis labrusca x Vitis vinifera]
c104053.graph_c0	1.8336	Similar to GTP-binding protein ypt1; acc. no. P33723 [Pyronema omphalodes CBS 100304]
c101299.graph_c0	1.8296	APRN [Pinus tabuliformis]
c112313.graph_c0	1.46342	Similar to Subtilisin-like protease CPC735_031240; acc. no. C5P4Z8 [Pyronema omphalodes CBS 100304]
c113926.graph_c0	3.85158	Similar to Probable short/branched chain specific acyl-CoA dehydrogenase; acc. no. Q54RR5 [Pyronema omphalodes CBS 100304]
c121146.graph_c1	3.05487	hypothetical protein [Tuber melanosporum Mel28]
c102381.graph_c0	1.19833	unknown [Picea sitchensis]
c127420.graph_c0	2.46266	Similar to E3 ubiquitin ligase complex SCF subunit sconC; acc. no. C5FHU9 [Pyronema omphalodes CBS 100304]
c85444.graph_c0	1.57378	Similar to Protein hob3; acc. no. Q9UUM7 [Pyronema omphalodes CBS 100304]
c127934.graph_c0	4.82882	hypothetical protein K445DRAFT_52071 [Daldinia sp. EC12]
c100550.graph_c0	2.99544	Similar to Putative mitochondrial carnitine O-acetyltransferase; acc. no. P80235 [Pyronema omphalodes CBS 100304]
c124965.graph_c0	1.34764	unknown [Picea sitchensis]
c125680.graph_c2	8.17192	Similar to Putative uncharacterized oxidoreductase C513.07; acc. no. Q9UT59 [Pyronema omphalodes CBS 100304]
c126330.graph_c0	1.88179	PREDICTED: primary amine oxidase [Vitis vinifera]
c82535.graph_c0	1.82153	Similar to Eukaryotic translation initiation factor 1A; acc. no. P55877 [Pyronema omphalodes CBS 100304]
c120933.graph_c0	2.75937	unknown [Picea sitchensis]
c66349.graph_c0	1.31244	Similar to hypothetical protein [Tuber melanosporum Mel28]; acc. no. XP_002836268 [Pyronema omphalodes CBS 100304]
c102324.graph_c0	1.87923	Similar to Uncharacterized RNA-binding protein C23E6.01c; acc. no. O60176 [Pyronema omphalodes CBS 100304]
c79333.graph_c0	2.43534	Similar to Putative oxidoreductase TDA3; acc. no. P38758 [Pyronema omphalodes CBS 100304]
c118651.graph_c0	1.28274	putative leucine-rich repeat receptor-like serine/threonine-protein kinase At2g24130 [Amborella trichopoda]
c125004.graph_c0	1.67106	unnamed protein product [Tuber aestivum]
c81085.graph_c0	2.06004	unnamed protein product [Tuber aestivum]
c77907.graph_c0	5.10907	hypothetical protein [Tuber melanosporum Mel28]
c127626.graph_c0	3.10212	Similar to Nudix hydrolase 14, chloroplastic; acc. no. Q9SZ63 [Pyronema omphalodes CBS 100304]
c108694.graph_c0	1.37103	unknown [Picea sitchensis]
c96854.graph_c0	2.35044	Similar to hypothetical protein [Tuber melanosporum Mel28]; acc. no. XP_002839185 [Pyronema omphalodes CBS 100304]
c96705.graph_c0	7.32589	Protein of unknown function [Pyronema omphalodes CBS 100304]
c116348.graph_c0	1.06395	unknown [Picea sitchensis]
c96731.graph_c0	2.27863	Similar to Phenylalanine ammonia-lyase; acc. no. O93967 [Pyronema omphalodes CBS 100304]
c111677.graph_c0	7.62205	hypothetical protein CLUG_04058 [Clavispora lusitaniae ATCC 42720]
c105109.graph_c0	2.50215	Similar to transcription factor RfeF, putative [Aspergillus fumigatus A1163]; acc. no. EDP50394 [Pyronema omphalodes CBS 100304]
c90135.graph_c0	1.76177	hypothetical protein MPH_08335 [Macrophomina phaseolina MS6]
c122041.graph_c0	1.32032	unknown [Picea sitchensis]
c127442.graph_c0	1.8357	Similar to Carboxylic acid transporter protein homolog; acc. no. P36035 [Pyronema omphalodes CBS 100304]
c74477.graph_c0	2.64393	hypothetical protein PENFLA_c006G04239 [Penicillium flavigenum]
c116717.graph_c0	1.80889	blue copper protein [Sorghum bicolor]
c127451.graph_c0	7.36197	Similar to Phospholipase D1; acc. no. P36126 [Pyronema omphalodes CBS 100304]
c127173.graph_c0	1.32983	unknown [Picea sitchensis]
c121525.graph_c2	4.82882	Similar to Uncharacterized aminotransferase C6B12.04c; acc. no. O14209 [Pyronema omphalodes CBS 100304]
c106650.graph_c0	6.46494	unknown [Picea sitchensis]
c112798.graph_c0	2.15295	extracellular ribonuclease LE-like [Manihot esculenta]
c66423.graph_c0	2.90057	Similar to Vacuolar membrane protein YPL162C; acc. no. Q12042 [Pyronema omphalodes CBS 100304]
c119290.graph_c0	1.49676	unknown [Picea sitchensis]
c120832.graph_c0	2.20791	Similar to SCF-associated factor 1; acc. no. P38352 [Pyronema omphalodes CBS 100304]
c82391.graph_c0	1.72336	hypothetical protein RhiirA4_397336 [Rhizophagus irregularis]
c113418.graph_c0	1.67742	unknown [Picea sitchensis]
c72818.graph_c0	2.40942	hypothetical protein [Tuber melanosporum Mel28]
c110527.graph_c0	4.1025	Similar to Meiotically up-regulated gene 157 protein; acc. no. Q10449 [Pyronema omphalodes CBS 100304]
c121022.graph_c0	1.9866	Sugar carrier protein C [Apostasia shenzhenica]
c74687.graph_c0	2.19073	Similar to hypothetical protein [Tuber melanosporum Mel28]; acc. no. XP_002836122 [Pyronema omphalodes CBS 100304]
c91316.graph_c0	2.76101	hypothetical protein DICSQDRAFT_54247 [Dichomitus squalens LYAD-421 SS1]
c114084.graph_c0	1.02241	unknown [Picea sitchensis]
c126167.graph_c0	1.01471	unknown [Picea sitchensis]
c119701.graph_c0	1.54394	unknown [Picea sitchensis]
c124041.graph_c0	1.23613	mannan endo-1,4-beta-mannosidase 7 [Amborella trichopoda]
c121348.graph_c2	3.41349	unknown [Picea sitchensis]
c90420.graph_c0	1.92064	Similar to Uncharacterized J domain-containing protein C3E7.11c; acc. no. O59731 [Pyronema omphalodes CBS 100304]
c124802.graph_c0	1.02034	unknown [Picea sitchensis]
c111296.graph_c0	1.52899	unnamed protein product [Tuber aestivum]
c124754.graph_c0	1.97447	hypothetical protein AMTR_s00169p00032570 [Amborella trichopoda]
c122542.graph_c0	1.73887	orf187 (mitochondrion) [Bupleurum falcatum]
c95731.graph_c0	7.75686	hypothetical protein MPH_10976 [Macrophomina phaseolina MS6]
c105137.graph_c0	1.58473	uncharacterized protein LOC109840677 [Asparagus officinalis]
c65932.graph_c0	5.69425	hypothetical protein COLO4_24075 [Corchorus olitorius]
c113063.graph_c0	2.09904	APRN [Pinus tabuliformis]
c126863.graph_c0	1.13258	unknown [Picea sitchensis]
c117028.graph_c0	1.21011	unknown [Picea sitchensis]
c124130.graph_c1	1.51944	transmembrane protein 1 [Pinus massoniana]
c117092.graph_c0	1.71968	protein DMR6-LIKE OXYGENASE 2-like [Hevea brasiliensis]
c119800.graph_c0	2.74932	unnamed protein product [Tuber aestivum]
c85097.graph_c0	2.97683	hypothetical protein CC1G_08894 [Coprinopsis cinerea okayama7#130]
c123504.graph_c0	3.1056	LOB domain-containing protein 41-like [Helianthus annuus]
c112862.graph_c0	2.55917	cytosolic large ribosomal subunit protein [Wolfiporia cocos MD-104 SS10]
c116239.graph_c0	3.15105	Protein of unknown function [Pyronema omphalodes CBS 100304]
c128015.graph_c0	3.82909	Similar to Maleylacetate reductase; acc. no. Q45072 [Pyronema omphalodes CBS 100304]
c122919.graph_c0	2.68808	unknown [Picea sitchensis]
c114059.graph_c0	1.57183	Similar to Homeobox protein HOY1; acc. no. Q99160 [Pyronema omphalodes CBS 100304]
c65804.graph_c0	3.44928	unnamed protein product [Tuber aestivum]
c66452.graph_c0	2.45871	Similar to Glycerol kinase; acc. no. A9WJ21 [Pyronema omphalodes CBS 100304]
c103348.graph_c0	1.56023	hypothetical protein [Tuber melanosporum Mel28]
c118504.graph_c2	4.49254	LRK1 [Pinus tabuliformis]
c84977.graph_c0	2.62631	Similar to Peptidyl-prolyl cis-trans isomerase pin1; acc. no. O74448 [Pyronema omphalodes CBS 100304]
c85591.graph_c0	5.66567	Similar to Uncharacterized membrane protein YLR326W; acc. no. Q06170 [Pyronema omphalodes CBS 100304]
c114386.graph_c1	3.25013	hypothetical protein PAXINDRAFT_26335, partial [Paxillus involutus ATCC 200175]
c110344.graph_c0	2.23675	unknown [Picea sitchensis]
c121475.graph_c0	3.02983	1-aminocyclopropane-1-carboxylate oxidase 1 [Pinus taeda]
c105911.graph_c0	5.2696	unknown [Picea sitchensis]
c116423.graph_c1	1.52616	unknown [Picea sitchensis]
c108329.graph_c0	3.2877	probable WRKY transcription factor 51 [Cucurbita pepo subsp. pepo]
c100048.graph_c0	3.63669	unnamed protein product [Tuber aestivum]
c101291.graph_c0	3.16453	unnamed protein product [Tuber aestivum]
c103552.graph_c0	2.75468	Similar to Uncharacterized protein y4oV; acc. no. P55607 [Pyronema omphalodes CBS 100304]
c126239.graph_c1	1.60206	MADS7, partial [Pinus tabuliformis]
c118386.graph_c1	1.38304	unknown [Picea sitchensis]
c105848.graph_c0	2.47166	RAD51, partial [Pinus sylvestris]
c105505.graph_c0	1.43976	PREDICTED: type I inositol 1,4,5-trisphosphate 5-phosphatase CVP2-like [Populus euphratica]
c79451.graph_c0	4.16044	Similar to Probable metal-nicotianamine transporter YSL11; acc. no. Q7X660 [Pyronema omphalodes CBS 100304]
c80872.graph_c0	1.58643	Similar to Glucose-6-phosphate 1-dehydrogenase; acc. no. P48826 [Pyronema omphalodes CBS 100304]
c124530.graph_c1	7.20201	hypothetical protein OsI_36393 [Oryza sativa Indica Group]
c123656.graph_c1	1.0309	peroxidase [Picea abies]
c117868.graph_c0	1.79396	putative TIR-NBS-LRR protein [Pinus monticola]
c93248.graph_c0	2.85125	Similar to hypothetical protein [Tuber melanosporum Mel28]; acc. no. XP_002838409 [Pyronema omphalodes CBS 100304]
c117122.graph_c0	3.34866	hypothetical protein SELMODRAFT_402429 [Selaginella moellendorffii]
c127436.graph_c0	1.66187	Similar to 60S acidic ribosomal protein P0; acc. no. Q9C3Z6 [Pyronema omphalodes CBS 100304]
c89434.graph_c1	2.71368	Similar to hypothetical protein AOL_s00215g133 [Arthrobotrys oligospora ATCC 24927]; acc. no. EGX43397 [Pyronema omphalodes CBS 100304]
c125236.graph_c0	1.40141	unknown [Picea sitchensis]
c66473.graph_c0	3.82909	Similar to NADH dehydrogenase [ubiquinone] 1 alpha subcomplex assembly factor 3; acc. no. Q9JKL4 [Pyronema omphalodes CBS 100304]
c116848.graph_c2	3.88831	PREDICTED: uncharacterized protein LOC109219443 [Nicotiana attenuata]
c98164.graph_c0	2.80683	Similar to Regulatory protein GAL4; acc. no. P04386 [Pyronema omphalodes CBS 100304]
c96795.graph_c0	2.59567	Similar to Peptidase M20 domain-containing protein C757.05c; acc. no. O74916 [Pyronema omphalodes CBS 100304]
c122619.graph_c0	5.19157	uncharacterized protein LOC109846252 [Asparagus officinalis]
c112691.graph_c3	3.41474	pseudolarene synthase [Pseudolarix amabilis]
c123977.graph_c1	2.49502	Similar to mating type protein MAT1-1-1 [Tuber melanosporum]; acc. no. ADU56595 [Pyronema omphalodes CBS 100304]
c86797.graph_c0	1.5715	Similar to Sterol regulatory element-binding protein 1; acc. no. Q9UUD1 [Pyronema omphalodes CBS 100304]
c113762.graph_c1	1.55169	hypothetical protein [Tuber melanosporum Mel28]
c105482.graph_c0	2.59235	hypothetical protein [Tuber melanosporum Mel28]
c118337.graph_c0	1.50843	sucrose synthase [Pinus taeda]
c93867.graph_c0	1.49654	hypothetical protein BABINDRAFT_55433 [Babjeviella inositovora NRRL Y-12698]
c112756.graph_c0	1.1065	unknown [Picea sitchensis]
c66062.graph_c0	3.49225	Similar to Meiotically up-regulated gene 191 protein; acc. no. O14131 [Pyronema omphalodes CBS 100304]
c117395.graph_c0	1.27033	PREDICTED: inorganic pyrophosphatase 2-like [Juglans regia]
c120161.graph_c1	2.2112	unknown [Picea sitchensis]
c66334.graph_c0	1.29197	hypothetical protein THITE_2119921 [Thielavia terrestris NRRL 8126]
c67175.graph_c0	3.05147	Similar to Ribose-phosphate pyrophosphokinase 1; acc. no. P32895 [Pyronema omphalodes CBS 100304]
c105755.graph_c0	4.87947	unknown [Picea sitchensis]
c109429.graph_c0	2.21929	Similar to Acetylornithine aminotransferase, mitochondrial; acc. no. Q9P3I3 [Pyronema omphalodes CBS 100304]
c66057.graph_c0	2.7529	Similar to PX domain-containing protein C1450.12; acc. no. Q9Y7N9 [Pyronema omphalodes CBS 100304]
c118163.graph_c0	7.31673	late embryogenesis abundant protein LEA1-2 [Pinus tabuliformis]
c127444.graph_c0	4.1517	Similar to 30 kDa heat shock protein; acc. no. P40920 [Pyronema omphalodes CBS 100304]
c112494.graph_c0	1.55131	unknown [Picea sitchensis]
c111188.graph_c0	1.63341	unknown [Picea sitchensis]
c101400.graph_c0	1.37696	unknown [Picea sitchensis]
c93303.graph_c0	2.94252	Similar to hypothetical protein AOL_s00215g434 [Arthrobotrys oligospora ATCC 24927]; acc. no. EGX43698 [Pyronema omphalodes CBS 100304]
c127826.graph_c0	3.63669	Similar to hypothetical protein [Tuber melanosporum Mel28]; acc. no. XP_002839579 [Pyronema omphalodes CBS 100304]
c127899.graph_c0	5.51362	unnamed protein product [Tuber aestivum]
c121847.graph_c1	1.49565	unknown [Picea sitchensis]
c118725.graph_c0	2.86486	thaumatin-like protein [Pinus massoniana]
c66330.graph_c1	6.60699	Similar to hypothetical protein NFIA_023260 [Neosartorya fischeri NRRL 181]; acc. no. XP_001265512 [Pyronema omphalodes CBS 100304]
c111540.graph_c0	1.60045	Similar to Alpha-glucosidase 2; acc. no. Q9F234 [Pyronema omphalodes CBS 100304]
c96790.graph_c0	3.20065	Similar to Methylcrotonoyl-CoA carboxylase subunit alpha, mitochondrial; acc. no. Q54KE6 [Pyronema omphalodes CBS 100304]
c102473.graph_c0	2.75719	hypothetical protein [Tuber melanosporum Mel28]
c121398.graph_c1	1.96569	peroxidase [Picea abies]
c113196.graph_c1	1.27379	unknown [Picea sitchensis]
c91031.graph_c0	4.2674	Similar to Protein UPS1, mitochondrial; acc. no. Q05776 [Pyronema omphalodes CBS 100304]
c109444.graph_c0	2.47	abscisic stress-ripening protein 2-like [Ananas comosus]
c108268.graph_c0	1.5766	Similar to Syntaxin-12; acc. no. Q5RBW6 [Pyronema omphalodes CBS 100304]
c109894.graph_c0	1.00951	sucrose synthase [Pinus taeda]
c118613.graph_c1	1.68098	hypothetical protein 0_6824_01, partial [Pinus taeda]
c120945.graph_c0	1.44843	hypothetical protein PLICRDRAFT_42425 [Plicaturopsis crispa FD-325 SS-3]
c96899.graph_c0	3.23327	Similar to hypothetical protein [Tuber melanosporum Mel28]; acc. no. XP_002840431 [Pyronema omphalodes CBS 100304]
c123140.graph_c0	2.78931	unknown [Picea sitchensis]
c116310.graph_c0	2.86544	PREDICTED: uncharacterized protein LOC103997701 [Musa acuminata subsp. malaccensis]
c120773.graph_c0	3.28184	late embryogenesis abundant protein, partial [Picea glauca]
c127707.graph_c0	3.19838	Similar to hypothetical protein [Tuber melanosporum Mel28]; acc. no. XP_002842049 [Pyronema omphalodes CBS 100304]
c126813.graph_c0	1.8873	unknown [Picea sitchensis]
c122345.graph_c0	1.2743	unknown [Picea sitchensis]
c81530.graph_c0	3.96242	Similar to ATP-binding cassette sub-family D member 2; acc. no. Q9UBJ2 [Pyronema omphalodes CBS 100304]
c123445.graph_c0	1.37607	unknown [Picea sitchensis]
c109998.graph_c1	2.92007	orf [Pseudotsuga menziesii]
c120926.graph_c0	5.67104	Similar to Putative malic acid transport protein; acc. no. O59815 [Pyronema omphalodes CBS 100304]
c114177.graph_c0	2.99544	unknown [Picea sitchensis]
c123189.graph_c0	3.1289	probable WRKY transcription factor 51 [Cucurbita pepo subsp. pepo]
c111886.graph_c1	3.05487	Similar to hypothetical protein [Tuber melanosporum Mel28]; acc. no. XP_002835458 [Pyronema omphalodes CBS 100304]
c101353.graph_c0	6.30737	hydroxyacylglutathione hydrolase [Colletotrichum simmondsii]
c118983.graph_c0	2.51733	DAL5 [Pinus tabuliformis]
c110147.graph_c0	1.89088	hypothetical protein PLICRDRAFT_33769 [Plicaturopsis crispa FD-325 SS-3]
c122798.graph_c0	2.05313	hypothetical protein BVRB_041110, partial [Beta vulgaris subsp. vulgaris]
c94999.graph_c0	3.3306	unnamed protein product [Tuber aestivum]
c117017.graph_c2	1.78825	unknown [Picea sitchensis]
c86389.graph_c0	4.88417	Similar to Protein pyrABCN; acc. no. O93937 [Pyronema omphalodes CBS 100304]
c120675.graph_c0	1.44767	unknown [Picea sitchensis]
c112980.graph_c0	1.19069	unknown [Picea sitchensis]
c121277.graph_c0	1.03227	unknown [Picea sitchensis]
c66391.graph_c0	1.7701	Similar to Meiotic expression up-regulated protein 6; acc. no. O94356 [Pyronema omphalodes CBS 100304]
c121758.graph_c0	1.06261	PREDICTED: pleiotropic drug resistance protein 1-like [Nelumbo nucifera]
c110748.graph_c1	4.75788	hypothetical protein, partial [Pinus taeda]
c66256.graph_c0	2.26601	Similar to Uncharacterized protein C9E9.04; acc. no. O14290 [Pyronema omphalodes CBS 100304]
c125864.graph_c0	1.65051	PREDICTED: phosphoenolpyruvate carboxykinase [ATP]-like [Ziziphus jujuba]
c123105.graph_c0	2.50467	PREDICTED: trifunctional UDP-glucose 4,6-dehydratase/UDP-4-keto-6-deoxy-D-glucose 3,5-epimerase/UDP-4-keto-L-rhamnose-reductase RHM1-like [Glycine max]
c101806.graph_c0	2.60715	Similar to Aromatic amino acid aminotransferase C56E4.03; acc. no. O14192 [Pyronema omphalodes CBS 100304]
c119325.graph_c1	1.08301	unknown [Picea sitchensis]
c91383.graph_c0	1.64701	Similar to hypothetical protein [Tuber melanosporum Mel28]; acc. no. XP_002838835 [Pyronema omphalodes CBS 100304]
c91929.graph_c0	2.66474	Similar to Putative NADPH-dependent methylglyoxal reductase GRP2; acc. no. P83775, partial [Pyronema omphalodes CBS 100304]
c125771.graph_c1	3.69469	SPX domain-containing protein 1 [Manihot esculenta]
c94415.graph_c0	5.41453	Similar to Outward-rectifier potassium channel TOK1; acc. no. P40310 [Pyronema omphalodes CBS 100304]
c127467.graph_c0	8.02779	hypothetical protein B0A51_15431 [Rachicladosporium sp. CCFEE 5018]
c114616.graph_c0	1.21828	Similar to Probable glucoamylase; acc. no. O60087 [Pyronema omphalodes CBS 100304]
c106271.graph_c0	1.38912	Similar to Heat shock 70 kDa protein 12A; acc. no. O43301 [Pyronema omphalodes CBS 100304]
c87370.graph_c0	1.62287	Similar to Pyruvate kinase; acc. no. P22360 [Pyronema omphalodes CBS 100304]
c123122.graph_c0	3.13829	hypothetical protein, partial [Pinus taeda]
c118886.graph_c0	3.89836	early nodulin-like protein 14 [Zostera marina]
c126976.graph_c0	1.13078	predicted protein [Physcomitrella patens]
c120157.graph_c1	2.08889	PREDICTED: LRR receptor-like serine/threonine-protein kinase FLS2 [Nelumbo nucifera]
c103951.graph_c0	2.42584	Similar to Probable metabolite transport protein C1271.09; acc. no. O94342 [Pyronema omphalodes CBS 100304]
c79227.graph_c0	2.89433	Similar to Uncharacterized N-acetyltransferase SSO0209; acc. no. Q980R9 [Pyronema omphalodes CBS 100304]
c96639.graph_c0	3.39202	Similar to hypothetical protein LEMA_P019320.1 [Leptosphaeria maculans JN3]; acc. no. CBY00802 [Pyronema omphalodes CBS 100304]
c102124.graph_c0	1.92115	Similar to Glycogen phosphorylase; acc. no. P06738 [Pyronema omphalodes CBS 100304]
c102380.graph_c0	5.68277	Similar to Phosphatidylinositol 4,5-bisphosphate-binding protein SLM1; acc. no. P40485 [Pyronema omphalodes CBS 100304]
c125213.graph_c1	1.96289	Major facilitator superfamily [Macleaya cordata]
c118159.graph_c0	4.39434	unknown [Picea sitchensis]
c125170.graph_c1	1.42567	hypothetical protein BVC80_1799g74 [Macleaya cordata]
c124416.graph_c0	1.13086	unknown [Picea sitchensis]
c128291.graph_c0	2.26601	Similar to Late secretory pathway protein AVL9; acc. no. Q12500 [Pyronema omphalodes CBS 100304]
c127173.graph_c2	2.55452	unknown [Picea sitchensis]
c109849.graph_c0	3.61448	late embryogenesis abundant protein, partial [Picea glauca]
c95229.graph_c0	2.20092	Similar to hypothetical protein SS1G_11253 [Sclerotinia sclerotiorum 1980]; acc. no. XP_001588011 [Pyronema omphalodes CBS 100304]
c84901.graph_c0	4.00314	Similar to Putative polyol transporter 1; acc. no. Q9XIH7 [Pyronema omphalodes CBS 100304]
c127378.graph_c0	1.38877	putative conserved hypothetical protein [Rosellinia necatrix]
c89305.graph_c0	2.22719	hypothetical protein [Tuber melanosporum Mel28]
c116791.graph_c0	1.41876	GASA1, partial [Pinus tabuliformis]
c127361.graph_c0	5.94523	Similar to hypothetical protein ASPNIDRAFT_52539 [Aspergillus niger ATCC 1015]; acc. no. EHA18570 [Pyronema omphalodes CBS 100304]
c88290.graph_c0	2.5862	Similar to Niemann-Pick type C-related protein 1; acc. no. Q12200 [Pyronema omphalodes CBS 100304]
c77362.graph_c0	5.448	Similar to Uncharacterized protein RSN1; acc. no. Q03516 [Pyronema omphalodes CBS 100304]
c118176.graph_c0	1.91498	--
c127403.graph_c0	7.09891	mold-specific M46 protein [Blastomyces gilchristii SLH14081]
c89262.graph_c0	3.25339	Similar to hypothetical protein [Tuber melanosporum Mel28]; acc. no. XP_002840378 [Pyronema omphalodes CBS 100304]
c81573.graph_c0	2.03649	Similar to SWI/SNF chromatin-remodeling complex subunit sol1; acc. no. O74365 [Pyronema omphalodes CBS 100304]
c118916.graph_c0	1.1125	unknown [Picea sitchensis]
c115231.graph_c0	1.10159	leucoanthocyanidin reductase 4 [Picea abies]
c66080.graph_c0	1.75919	Similar to UNC93-like protein C922.05c; acc. no. Q9URX1 [Pyronema omphalodes CBS 100304]
c107195.graph_c0	3.42619	Similar to NifU-like protein C1709.19c; acc. no. Q9UUB8 [Pyronema omphalodes CBS 100304]
c122350.graph_c0	5.75806	PREDICTED: myosin heavy chain kinase B [Solanum pennellii]
c124874.graph_c0	1.07464	unknown [Picea sitchensis]
c116831.graph_c5	1.71277	hypothetical protein AXG93_2121s1270 [Marchantia polymorpha subsp. ruderalis]
c110846.graph_c1	3.88831	hypothetical protein SELMODRAFT_402429 [Selaginella moellendorffii]
c123018.graph_c1	1.75194	RecName: Full=Monofunctional isopimaradiene synthase, chloroplastic; Short=PbmIso1; Flags: Precursor
c113398.graph_c0	5.448	unknown [Picea sitchensis]
c114179.graph_c0	3.03447	Similar to Putative monooxygenase Rv1533; acc. no. O06179 [Pyronema omphalodes CBS 100304]
c109099.graph_c1	1.17002	tau class glutathione S-transferase [Larix kaempferi]
c118090.graph_c0	1.14682	unknown [Picea sitchensis]
c115547.graph_c1	1.31062	unknown [Picea sitchensis]
c122744.graph_c0	1.63699	unknown [Picea sitchensis]
c78906.graph_c0	2.28331	Similar to ATP-dependent RNA helicase SUB2; acc. no. Q2H4D0 [Pyronema omphalodes CBS 100304]
c125271.graph_c0	1.15195	unknown [Picea sitchensis]
c119421.graph_c0	1.04888	PREDICTED: ATP-dependent zinc metalloprotease FTSH 2, chloroplastic-like [Erythranthe guttata]
c66357.graph_c0	1.95362	unnamed protein product [Tuber aestivum]
c100201.graph_c0	3.60191	PREDICTED: U-box domain-containing protein 44-like [Nelumbo nucifera]
c106754.graph_c0	2.08965	hypothetical protein DAEQUDRAFT_673283 [Daedalea quercina L-15889]
c125970.graph_c0	1.61609	uncharacterized protein LOC110265304 [Arachis ipaensis]
c123931.graph_c0	1.46536	hypothetical protein OsJ_12857 [Oryza sativa Japonica Group]
c106072.graph_c1	1.61609	Similar to Uncharacterized protein YKR096W; acc. no. P36168 [Pyronema omphalodes CBS 100304]
c125746.graph_c0	1.34741	unknown [Picea sitchensis]
c91392.graph_c0	3.16453	Similar to Probable Ras-related protein Rab7; acc. no. Q9C2L8 [Pyronema omphalodes CBS 100304]
c117834.graph_c0	2.70343	unknown [Picea sitchensis]
c127107.graph_c0	1.80255	Similar to Uncharacterized protein M6_Spy0233; acc. no. Q5XDZ5 [Pyronema omphalodes CBS 100304]
c93395.graph_c0	3.42178	Similar to hypothetical protein [Tuber melanosporum Mel28]; acc. no. XP_002835809 [Pyronema omphalodes CBS 100304]
c112300.graph_c0	1.08639	unknown [Picea sitchensis]
c96836.graph_c0	10.057	Protein of unknown function [Pyronema omphalodes CBS 100304]
c103481.graph_c0	2.87846	Similar to Peroxisomal hydratase-dehydrogenase-epimerase; acc. no. Q01373 [Pyronema omphalodes CBS 100304]
c108111.graph_c0	1.14051	hypothetical protein AXG93_3105s1420 [Marchantia polymorpha subsp. ruderalis]
c66487.graph_c0	3.49225	Similar to Uncharacterized protein C23D3.17; acc. no. C6Y4A9 [Pyronema omphalodes CBS 100304]
c117688.graph_c3	4.08447	Similar to hypothetical protein [Tuber melanosporum Mel28]; acc. no. XP_002839401 [Pyronema omphalodes CBS 100304]
c122255.graph_c0	1.53771	hypothetical protein PRUPE_7G039900 [Prunus persica]
c110975.graph_c0	2.86892	unknown [Picea sitchensis]
c65763.graph_c0	3.37355	Similar to Regulator of rDNA transcription protein 8; acc. no. Q08219 [Pyronema omphalodes CBS 100304]
c98003.graph_c0	2.64166	Similar to hypothetical protein MGYG_02417 [Arthroderma gypseum CBS 118893]; acc. no. XP_003174888 [Pyronema omphalodes CBS 100304]
c115421.graph_c1	2.34865	late embryogenesis abundant protein LEA4-3 [Pinus tabuliformis]
c66439.graph_c0	4.87947	Similar to hypothetical protein GLRG_03346 [Glomerella graminicola M1.001]; acc. no. EFQ28202 [Pyronema omphalodes CBS 100304]
c111346.graph_c0	5.19157	unknown [Picea sitchensis]
c96869.graph_c0	4.19698	unknown [Picea sitchensis]
c124778.graph_c0	1.27546	Retrovirus-related Pol polyprotein from transposon TNT 1-94, partial [Cajanus cajan]
c125612.graph_c0	1.31593	unknown [Picea sitchensis]
c94670.graph_c0	1.19135	hypothetical protein [Tuber melanosporum Mel28]
c108841.graph_c0	1.71297	sucrose synthase [Ricinus communis]
c120799.graph_c0	1.61254	unknown [Picea sitchensis]
c120150.graph_c0	1.1734	unknown [Picea sitchensis]
c120024.graph_c0	1.64449	unknown [Picea sitchensis]
c119432.graph_c1	1.24482	PREDICTED: TMV resistance protein N-like [Eucalyptus grandis]
c126567.graph_c0	3.40312	unknown [Picea sitchensis]
c124334.graph_c0	2.29028	Similar to Frequency clock protein; acc. no. Q01115 [Pyronema omphalodes CBS 100304]
c102147.graph_c0	1.73995	Similar to Probable proline-specific permease put4; acc. no. Q9URZ3 [Pyronema omphalodes CBS 100304]
c114859.graph_c0	6.4494	mannose-6-phosphate isomerase [Moniliophthora roreri MCA 2997]
c123861.graph_c0	1.96631	unknown [Picea sitchensis]
c108374.graph_c0	2.44791	uncharacterized protein LOC110114757 [Dendrobium catenatum]
c113887.graph_c0	3.30002	hypothetical protein CDL15_Pgr021358 [Punica granatum]
c66625.graph_c0	4.12295	Similar to 4-coumarate--CoA ligase-like 7; acc. no. Q9M0X9 [Pyronema omphalodes CBS 100304]
c120378.graph_c0	1.16886	probable 2-oxoglutarate-dependent dioxygenase JRG21 [Amborella trichopoda]
c124717.graph_c0	1.094	unknown [Picea sitchensis]
c99831.graph_c0	2.39769	hypothetical protein [Tuber melanosporum Mel28]
c120497.graph_c0	1.50399	unknown [Picea sitchensis]
c106107.graph_c0	1.75919	hypothetical protein SELMODRAFT_96486, partial [Selaginella moellendorffii]
c124380.graph_c0	1.04115	unknown [Picea sitchensis]
c66684.graph_c0	2.47166	Similar to Putative lipid phosphate phosphatase 3, chloroplastic; acc. no. Q8LFD1 [Pyronema omphalodes CBS 100304]
c93464.graph_c1	2.44791	Similar to Uncharacterized membrane protein C20F10.07; acc. no. O42976 [Pyronema omphalodes CBS 100304]
c96758.graph_c0	2.20138	unnamed protein product [Tuber aestivum]
c96710.graph_c0	4.04492	--
c66331.graph_c0	2.01556	Similar to Lysozyme; acc. no. Q37896 [Pyronema omphalodes CBS 100304]
c127595.graph_c0	2.76101	hypothetical protein [Tuber melanosporum Mel28]
c111855.graph_c1	1.22116	PREDICTED: ethylene-responsive transcription factor ABR1-like isoform X2 [Gossypium raimondii]
c121711.graph_c0	1.06022	unknown [Picea sitchensis]
c110426.graph_c1	5.72227	putative peroxidase [Cinnamomum micranthum f. kanehirae]
c124667.graph_c0	1.41048	PREDICTED: polygalacturonase 1 beta-like protein 1 [Eucalyptus grandis]
c123364.graph_c1	1.26765	putative CC-NBS-LRR protein, partial [Pinus monticola]
c67055.graph_c0	2.11334	Similar to Uncharacterized J domain-containing protein C63.13; acc. no. Q9Y7T9 [Pyronema omphalodes CBS 100304]
c105520.graph_c0	3.58669	hypothetical protein K493DRAFT_85712 [Basidiobolus meristosporus CBS 931.73]
c114719.graph_c1	1.23403	unknown [Picea sitchensis]
c124097.graph_c0	4.74034	PREDICTED: peroxidase 5-like [Juglans regia]
c119728.graph_c0	1.78835	NST2 [Pinus tabuliformis]
c90758.graph_c0	4.05186	Similar to 1,3-beta-glucan synthase component FKS1; acc. no. A2QLK4 [Pyronema omphalodes CBS 100304]
c126422.graph_c1	3.14386	cytotoxin [Lentinula edodes]
c121856.graph_c0	1.2568	LRK1 [Pinus tabuliformis]
c101642.graph_c0	1.39847	Similar to Ribonuclease H; acc. no. Q9UST8 [Pyronema omphalodes CBS 100304]
c66034.graph_c0	2.47166	Similar to Protein farnesyltransferase/geranylgeranyltransferase type-1 subunit alpha; acc. no. P29702 [Pyronema omphalodes CBS 100304]
c122619.graph_c1	6.86755	hypothetical protein TSUD_255820 [Trifolium subterraneum]
c103871.graph_c0	2.62222	related to cell wall mannoprotein [Phialocephala subalpina]
c125684.graph_c0	1.02365	protein phosphtase 2C [Marchantia polymorpha]
c113828.graph_c0	2.27873	Similar to Uncharacterized protein YEL023C; acc. no. P39992 [Pyronema omphalodes CBS 100304]
c95028.graph_c0	2.11822	Similar to Casein kinase II subunit alpha; acc. no. Q8TG13 [Pyronema omphalodes CBS 100304]
c96884.graph_c0	1.99963	Similar to Probable sulfate permease C3H7.02; acc. no. O74377 [Pyronema omphalodes CBS 100304]
c94206.graph_c0	2.40942	unnamed protein product [Tuber aestivum]
c95798.graph_c0	2.79373	Similar to hypothetical protein [Tuber melanosporum Mel28]; acc. no. XP_002841243 [Pyronema omphalodes CBS 100304]
c120758.graph_c0	3.34531	unknown [Picea sitchensis]
c119980.graph_c1	2.89433	unknown [Picea sitchensis]
c96621.graph_c0	4.52641	Similar to Vacuolar protein sorting-associated protein 33A; acc. no. Q63615 [Pyronema omphalodes CBS 100304]
c124389.graph_c2	7.666	Similar to Meiotically up-regulated gene 190 protein; acc. no. Q9USG8 [Pyronema omphalodes CBS 100304]
c116229.graph_c0	2.11917	unknown [Picea sitchensis]
c103983.graph_c0	1.82425	unnamed protein product [Tuber aestivum]
c122894.graph_c0	1.18213	Endo-1,3(4)-beta-glucanase [Trema orientalis]
c127385.graph_c0	2.81941	Protein of unknown function [Pyronema omphalodes CBS 100304]
c122751.graph_c0	3.13093	hypothetical protein TorRG33x02_326160 [Trema orientalis]
c126676.graph_c1	1.67573	predicted protein [Physcomitrella patens]
c114254.graph_c1	1.03107	BnaC09g29270D [Brassica napus]
c123715.graph_c2	1.90006	hypothetical protein BVRB_031790 [Beta vulgaris subsp. vulgaris]
c117328.graph_c0	1.46632	hypothetical protein AQUCO_05300070v1 [Aquilegia coerulea]
c114111.graph_c0	2.40942	PREDICTED: probable WRKY transcription factor 50 [Lupinus angustifolius]
c86957.graph_c0	4.39869	unnamed protein product [Tuber aestivum]
c127440.graph_c0	2.35915	--
c107870.graph_c0	1.80255	--
c111995.graph_c0	2.54371	unknown [Picea sitchensis]
c100179.graph_c0	2.32877	Similar to Hsp90 co-chaperone Cdc37; acc. no. O94740 [Pyronema omphalodes CBS 100304]
c105891.graph_c0	2.21993	putative pks-nrps protein [Rosellinia necatrix]
c100475.graph_c0	2.97751	Similar to Putative band 7 family protein R614; acc. no. Q5UP73 [Pyronema omphalodes CBS 100304]
c90522.graph_c0	1.8605	unnamed protein product [Tuber aestivum]
c110909.graph_c0	2.9716	unknown [Picea sitchensis]
c66038.graph_c0	3.45376	Similar to Uncharacterized MFS-type transporter C1271.10c; acc. no. O94343 [Pyronema omphalodes CBS 100304]
c125031.graph_c0	1.22111	unknown [Picea sitchensis]
c111814.graph_c0	2.36092	unnamed protein product, partial [Vitis vinifera]
c89041.graph_c0	1.8605	Similar to Chitin synthase C; acc. no. P30583 [Pyronema omphalodes CBS 100304]
c103589.graph_c0	2.1101	unknown [Picea sitchensis]
c110452.graph_c1	1.56118	unknown [Picea sitchensis]
c102191.graph_c0	5.2696	PREDICTED: uncharacterized protein LOC100853498 isoform X2 [Vitis vinifera]
c127007.graph_c0	3.1232	unknown [Picea sitchensis]
c123324.graph_c0	2.50785	uncharacterized protein LOC101754362 [Setaria italica]
c126094.graph_c0	2.55068	cysteine-rich receptor-like protein kinase 2 isoform X2 [Amborella trichopoda]
c124397.graph_c1	2.59235	Similar to hypothetical protein [Tuber melanosporum Mel28]; acc. no. XP_002836886 [Pyronema omphalodes CBS 100304]
c66397.graph_c0	1.41546	hypothetical protein O988_05468 [Pseudogymnoascus sp. VKM F-3808]
c103832.graph_c0	2.85125	hypothetical protein [Tuber melanosporum Mel28]
c119492.graph_c0	1.76447	unknown [Picea sitchensis]
c92919.graph_c0	3.87492	Similar to Tyrosine decarboxylase 1; acc. no. Q7XHL3 [Pyronema omphalodes CBS 100304]
c93476.graph_c1	3.76798	polyol transporter [Trichophyton mentagrophytes]
c119181.graph_c0	1.79315	hypothetical protein 0_3648_01, partial [Pinus taeda]
c96498.graph_c0	3.23327	Similar to UPF0357 protein YCL012C; acc. no. Q8J0M6 [Pyronema omphalodes CBS 100304]
c117713.graph_c0	1.0402	unknown [Picea sitchensis]
c116921.graph_c1	5.08476	hypothetical protein [Tuber melanosporum Mel28]
c124844.graph_c0	1.47536	unknown [Picea sitchensis]
c115416.graph_c0	1.86721	peroxidase-like protein, partial [Picea sitchensis]
c118491.graph_c0	1.64075	unknown [Picea sitchensis]
c95646.graph_c0	9.1745	hypothetical protein VITISV_000485 [Vitis vinifera]
c126975.graph_c1	1.17262	Serine/threonine protein kinase [Handroanthus impetiginosus]
c78951.graph_c0	2.64166	Similar to Acyl-CoA dehydrogenase family member 11; acc. no. Q5ZHT1 [Pyronema omphalodes CBS 100304]
c110956.graph_c0	2.29741	hypothetical protein 2_5787_01, partial [Pinus taeda]
c92481.graph_c1	3.37956	hypothetical protein PV11_02561 [Exophiala sideris]
c124595.graph_c0	1.19673	UTP--glucose-1-phosphate uridylyltransferase 3, chloroplastic isoform X2 [Amborella trichopoda]
c101035.graph_c0	2.00035	unnamed protein product [Tuber aestivum]
c122281.graph_c0	5.88701	predicted protein [Physcomitrella patens]
c96870.graph_c0	1.37805	Similar to Transcriptional regulatory protein moc3; acc. no. Q9UT46 [Pyronema omphalodes CBS 100304]
c125689.graph_c0	1.02121	unknown [Picea sitchensis]
c120889.graph_c1	1.87488	Similar to Putative mitochondrial 2-oxoglutarate/malate carrier protein; acc. no. P0C582 [Pyronema omphalodes CBS 100304]
c124293.graph_c0	2.00816	DOX1 [Pinus tabuliformis]
c101869.graph_c1	1.89088	Similar to Benzoate 4-monooxygenase; acc. no. P17549 [Pyronema omphalodes CBS 100304]
c91146.graph_c0	4.92841	TPA: cytochrome P450 [Aspergillus flavus]
c119750.graph_c2	2.29773	Similar to Protein phosphatase 2C homolog 1; acc. no. P40371 [Pyronema omphalodes CBS 100304]
c126804.graph_c0	1.90768	unknown [Picea sitchensis]
c91702.graph_c0	3.58963	hypothetical protein H072_1433 [Dactylellina haptotyla CBS 200.50]
c104307.graph_c0	1.8838	unknown [Picea sitchensis]
c110041.graph_c0	1.42715	unknown [Picea sitchensis]
c127358.graph_c0	1.14101	hypothetical protein [Dactylellina haptotyla]
c120724.graph_c0	1.31361	unknown [Picea sitchensis]
c120506.graph_c0	2.02347	probable inositol transporter 2 [Manihot esculenta]
c114368.graph_c0	1.47789	unnamed protein product [Tuber aestivum]
c122889.graph_c0	1.83563	pyruvate decarboxylase 1 [Arachis ipaensis]
c118758.graph_c0	1.56925	protein SET DOMAIN GROUP 41 [Sesamum indicum]
c127766.graph_c0	2.51608	Similar to Protein transport protein SEC61 subunit alpha; acc. no. Q870W0 [Pyronema omphalodes CBS 100304]
c105639.graph_c0	6.25078	unknown [Picea sitchensis]
c116123.graph_c0	3.07126	hypothetical protein CL519Contig2_06, partial [Pinus radiata]
c66288.graph_c0	7.13062	Similar to Striatin; acc. no. P70483 [Pyronema omphalodes CBS 100304]
c116762.graph_c0	1.21034	unknown [Picea sitchensis]
c97162.graph_c0	3.58848	Similar to Trehalose-phosphatase; acc. no. P31688 [Pyronema omphalodes CBS 100304]
c119884.graph_c0	5.37927	hypothetical protein PAHAL_J00586 [Panicum hallii]
c107087.graph_c0	1.30679	unknown [Picea sitchensis]
c113487.graph_c0	1.41445	unknown [Picea sitchensis]
c117488.graph_c2	3.39008	hypothetical protein [Tuber melanosporum Mel28]
c119884.graph_c2	5.66567	uncharacterized protein LOC110652064 [Hevea brasiliensis]
c117595.graph_c1	3.64197	unknown [Picea sitchensis]
c97146.graph_c0	3.23327	Similar to Emopamil-binding protein-like; acc. no. Q9D0P0 [Pyronema omphalodes CBS 100304]
c105916.graph_c1	2.05948	hypothetical protein [Tuber melanosporum Mel28]
c105120.graph_c0	4.82882	Protein of unknown function [Pyronema omphalodes CBS 100304]
c110364.graph_c0	5.78232	unknown [Picea sitchensis]
c115909.graph_c0	2.68121	unnamed protein product [Tuber aestivum]
c119143.graph_c0	2.84397	Similar to Protein yop1; acc. no. Q4WTW3 [Pyronema omphalodes CBS 100304]
c127376.graph_c0	1.78772	Cyanovirin-N [Trichoderma reesei RUT C-30]
c72315.graph_c1	5.66567	uncharacterized protein LOC111984613 [Quercus suber]
c111929.graph_c0	4.97574	pectin methylesterase, partial [Chamaecyparis obtusa]
c114122.graph_c0	3.49225	PREDICTED: oxysterol-binding protein-related protein 4C-like isoform X1 [Elaeis guineensis]
c125476.graph_c0	1.56962	unknown [Picea sitchensis]
c92943.graph_c0	2.26601	hypothetical protein AOQ84DRAFT_385717 [Glonium stellatum]
c123408.graph_c0	1.18274	unknown [Picea sitchensis]
c114180.graph_c1	1.58278	E,E-alpha-farnesene synthase [Picea abies]
c115485.graph_c0	1.19343	unknown [Picea sitchensis]
c122690.graph_c0	1.60214	unknown [Picea sitchensis]
c94956.graph_c0	3.55784	Similar to Probable cytochrome P450 313a1; acc. no. Q9VFJ0 [Pyronema omphalodes CBS 100304]
c117066.graph_c2	7.59561	Similar to Heat shock protein hsp9; acc. no. P50519 [Pyronema omphalodes CBS 100304]
c66365.graph_c0	3.15693	Similar to Fluconazole resistance protein 1; acc. no. O93870 [Pyronema omphalodes CBS 100304]
c99784.graph_c0	3.33171	hypothetical protein [Tuber melanosporum Mel28]
c124681.graph_c0	1.16105	unknown [Picea sitchensis]
c128802.graph_c0	2.97683	Similar to Nucleoporin NIC96; acc. no. P34077 [Pyronema omphalodes CBS 100304]
c122742.graph_c0	2.62158	LRK1 [Pinus tabuliformis]
c96455.graph_c0	1.71482	Similar to hypothetical protein [Tuber melanosporum Mel28]; acc. no. XP_002842258 [Pyronema omphalodes CBS 100304]
c121463.graph_c0	1.49112	dirigent protein pDIR6 [Picea engelmannii x Picea glauca]
c117617.graph_c1	2.53816	Similar to Protein HOL1; acc. no. P53389 [Pyronema omphalodes CBS 100304]
c108846.graph_c0	1.68922	hypothetical protein PLICRDRAFT_112868 [Plicaturopsis crispa FD-325 SS-3]
c95960.graph_c0	2.87912	Similar to Epoxide hydrolase 2; acc. no. P80299 [Pyronema omphalodes CBS 100304]
c96780.graph_c0	1.73541	Similar to Fumarate hydratase, mitochondrial; acc. no. P55250 [Pyronema omphalodes CBS 100304]
c122381.graph_c1	1.39225	unknown [Picea sitchensis]
c77861.graph_c0	3.05686	Similar to hypothetical protein [Botryotinia fuckeliana]; acc. no. CCD52826 [Pyronema omphalodes CBS 100304]
c113224.graph_c0	3.51591	unknown [Picea sitchensis]
c122869.graph_c2	6.84224	unknown [Picea sitchensis]
c118380.graph_c0	1.15555	NAC transcription factor 56 [Amborella trichopoda]
c108500.graph_c0	3.81193	unknown [Picea sitchensis]
c113808.graph_c0	1.17214	unknown [Picea sitchensis]
c90358.graph_c0	2.18865	Similar to GTPase-activating protein GYP7; acc. no. P09379 [Pyronema omphalodes CBS 100304]
c123175.graph_c1	2.22235	--
c121437.graph_c0	1.63218	hypothetical protein AALP_AA3G258700 [Arabis alpina]
c108520.graph_c0	1.67995	dirigent-like protein pDIR17 [Picea sitchensis]
c97708.graph_c0	3.15105	unnamed protein product [Tuber aestivum]
c105745.graph_c0	3.87492	Similar to Protein bcp1; acc. no. Q4WVS2 [Pyronema omphalodes CBS 100304]
c89193.graph_c0	2.51608	Similar to Copper transport protein CTR2; acc. no. P38865 [Pyronema omphalodes CBS 100304]
c102881.graph_c0	1.342	Protein of unknown function [Pyronema omphalodes CBS 100304]
c101448.graph_c0	1.81152	Similar to Importin subunit alpha-1; acc. no. O14063 [Pyronema omphalodes CBS 100304]
c105224.graph_c0	2.4862	Protein of unknown function [Pyronema omphalodes CBS 100304]
c110937.graph_c0	5.95531	unknown [Picea sitchensis]
c127935.graph_c0	4.87947	Similar to Chitin synthase G; acc. no. P54267 [Pyronema omphalodes CBS 100304]
c96532.graph_c0	1.99173	hypothetical protein K444DRAFT_607956 [Meliniomyces bicolor E]
c107334.graph_c0	1.51562	tau class glutathione S-transferase [Larix kaempferi]
c124301.graph_c1	2.95378	hypothetical protein EMPG_10060 [Emmonsia parva UAMH 139]
c127390.graph_c0	3.37002	Similar to hypothetical protein DAPPUDRAFT_315108 [Daphnia pulex]; acc. no. EFX84019 [Pyronema omphalodes CBS 100304]
c127496.graph_c0	7.20201	unnamed protein product [Tuber aestivum]
c78938.graph_c0	2.5752	Similar to Protein disulfide-isomerase; acc. no. P55059 [Pyronema omphalodes CBS 100304]
c120190.graph_c2	2.02239	Similar to Phosphate-repressible phosphate permease; acc. no. P15710 [Pyronema omphalodes CBS 100304]
c82590.graph_c0	2.60101	WD40/YVTN repeat-like-containing domain [Umbilicaria pustulata]
c113268.graph_c0	1.43457	unknown [Picea sitchensis]
c118294.graph_c2	5.34003	LRK1 [Pinus tabuliformis]
c95864.graph_c0	5.48118	Similar to Sorting nexin-41; acc. no. Q5AZC9 [Pyronema omphalodes CBS 100304]
c96301.graph_c0	3.73283	Similar to Negative regulator of differentiation 1; acc. no. Q09702 [Pyronema omphalodes CBS 100304]
c116709.graph_c0	3.40969	pectinesterase-like [Dendrobium catenatum]
c94489.graph_c0	1.95985	Similar to Dihydrolipoyl dehydrogenase, mitochondrial; acc. no. O00087 [Pyronema omphalodes CBS 100304]
c109836.graph_c0	1.1546	unknown [Picea sitchensis]
c66218.graph_c0	1.77148	Similar to Cytochrome P450 52A12; acc. no. Q9Y757 [Pyronema omphalodes CBS 100304]
c69547.graph_c0	1.56962	Similar to Non-histone chromosomal protein 6; acc. no. Q7S045 [Pyronema omphalodes CBS 100304]
c112578.graph_c0	1.21942	embryonic protein DC-8-like [Sesamum indicum]
c93797.graph_c0	3.78176	unnamed protein product [Tuber aestivum]
c127399.graph_c0	6.48143	hypothetical protein [Tuber melanosporum Mel28]
c112173.graph_c0	1.32224	AUX3, partial [Pinus tabuliformis]
c123783.graph_c0	1.03994	unknown [Picea sitchensis]
c125713.graph_c0	1.9398	unnamed protein product [Coffea canephora]
c117528.graph_c0	1.78676	bidirectional sugar transporter SWEET3b [Setaria italica]
c119847.graph_c2	2.57315	unknown [Picea sitchensis]
c123581.graph_c0	1.90516	unknown [Picea sitchensis]
c123760.graph_c2	3.48868	Similar to Phospho-2-dehydro-3-deoxyheptonate aldolase, phenylalanine-inhibited; acc. no. P14843 [Pyronema omphalodes CBS 100304]
c66306.graph_c0	6.80326	Similar to Glutamate decarboxylase; acc. no. Q04792 [Pyronema omphalodes CBS 100304]
c107138.graph_c0	1.35418	Similar to hypothetical protein [Tuber melanosporum Mel28]; acc. no. XP_002836372 [Pyronema omphalodes CBS 100304]
c117826.graph_c0	1.07881	uncharacterized protein At4g15970 isoform X2 [Amborella trichopoda]
c77718.graph_c0	2.06049	Similar to hypothetical protein [Tuber melanosporum Mel28]; acc. no. XP_002835073 [Pyronema omphalodes CBS 100304]
c122296.graph_c0	1.84272	hypothetical protein ABT39_MTgene4677 (mitochondrion) [Picea glauca]
c85957.graph_c0	1.55131	Similar to hypothetical protein [Tuber melanosporum Mel28]; acc. no. XP_002840648 [Pyronema omphalodes CBS 100304]
c96475.graph_c0	2.36256	Similar to Endocytosis protein end4; acc. no. Q9P6L5 [Pyronema omphalodes CBS 100304]
c128572.graph_c0	5.448	hypothetical protein A9Z42_0075010 [Trichoderma parareesei]
c104565.graph_c0	1.20377	PREDICTED: probable acyl-activating enzyme 5, peroxisomal [Phoenix dactylifera]
c93408.graph_c0	3.15105	Similar to Protein byr4; acc. no. Q10951 [Pyronema omphalodes CBS 100304]
c122990.graph_c0	7.84233	unknown [Picea sitchensis]
c109773.graph_c1	6.76223	unknown [Picea sitchensis]
c74429.graph_c0	1.44411	Similar to hypothetical protein [Tuber melanosporum Mel28]; acc. no. XP_002836923 [Pyronema omphalodes CBS 100304]
c115419.graph_c0	6.89243	hypothetical protein VITISV_013544, partial [Vitis vinifera]
c66392.graph_c0	2.43362	Protein of unknown function [Pyronema omphalodes CBS 100304]
c66602.graph_c0	2.29773	Similar to conserved hypothetical protein [Verticillium albo-atrum VaMs.102]; acc. no. XP_003003408 [Pyronema omphalodes CBS 100304]
c99931.graph_c0	1.70791	hypothetical protein [Tuber melanosporum Mel28]
c113960.graph_c2	2.75468	Similar to 40S ribosomal protein S4; acc. no. O59950 [Pyronema omphalodes CBS 100304]
c112211.graph_c2	1.49654	MC5 [Picea abies]
c89376.graph_c0	3.28862	Similar to Spindle pole body component alp14; acc. no. O94534 [Pyronema omphalodes CBS 100304]
c121144.graph_c0	3.30134	Retrovirus-related Pol polyprotein from transposon TNT 1-94 [Cajanus cajan]
c107907.graph_c0	5.67195	protein GLUTAMINE DUMPER 5-like [Cucurbita moschata]
c66662.graph_c0	2.67196	Similar to High-affinity glucose transporter; acc. no. P49374 [Pyronema omphalodes CBS 100304]
c126734.graph_c0	1.44811	unknown [Picea sitchensis]
c66155.graph_c0	5.48118	Similar to Transmembrane protein 69; acc. no. Q3KQJ0 [Pyronema omphalodes CBS 100304]
c67325.graph_c0	4.23262	Similar to 3-hydroxy-3-methylglutaryl-coenzyme A reductase; acc. no. Q12577 [Pyronema omphalodes CBS 100304]
c83462.graph_c0	1.61932	Similar to Isotrichodermin C-15 hydroxylase; acc. no. O13317 [Pyronema omphalodes CBS 100304]
c66213.graph_c0	2.32921	Similar to Proteasome maturation factor UMP1; acc. no. P38293 [Pyronema omphalodes CBS 100304]
c115395.graph_c0	1.56419	unknown [Picea sitchensis]
c115875.graph_c0	1.01552	unknown [Picea sitchensis]
c127415.graph_c0	3.12809	Similar to hypothetical protein [Tuber melanosporum Mel28]; acc. no. XP_002842296 [Pyronema omphalodes CBS 100304]
c112844.graph_c0	1.53774	unknown [Picea sitchensis]
c92603.graph_c0	2.40942	Similar to Sex-determining transformer protein 1; acc. no. P34708 [Pyronema omphalodes CBS 100304]
c107110.graph_c0	1.09887	unknown [Picea sitchensis]
c109108.graph_c1	6.19187	dehydrin [Pinus pinea]
c114698.graph_c0	4.65657	PREDICTED: pathogenesis-related protein 1-like [Musa acuminata subsp. malaccensis]
c87888.graph_c0	3.28862	unnamed protein product [Tuber aestivum]
c124113.graph_c1	3.23415	Similar to Tyrosinase; acc. no. P00440 [Pyronema omphalodes CBS 100304]
c67709.graph_c0	6.81647	Similar to Conidiation-specific protein 10; acc. no. P10713 [Pyronema omphalodes CBS 100304]
c118595.graph_c0	2.1342	unknown [Picea sitchensis]
c93861.graph_c0	1.487	Similar to Uroporphyrinogen decarboxylase; acc. no. P32347 [Pyronema omphalodes CBS 100304]
c90322.graph_c0	1.65036	Glycine-rich RNA-binding protein 4, mitochondrial [Tolypocladium capitatum]
c108803.graph_c0	3.0963	hypothetical protein PLICRDRAFT_87582 [Plicaturopsis crispa FD-325 SS-3]
c124978.graph_c0	2.24191	unknown [Picea sitchensis]
c125314.graph_c0	1.43416	thioredoxin [Elsinoe sp. CQ-2017a]
c107847.graph_c0	4.97574	unknown [Picea sitchensis]
c97524.graph_c0	3.24421	hypothetical protein JAAARDRAFT_51668 [Jaapia argillacea MUCL 33604]
c101624.graph_c0	2.40808	hypothetical protein [Tuber melanosporum Mel28]
c66359.graph_c0	1.08147	unknown [Picea sitchensis]
c125150.graph_c3	2.7529	Similar to Probable dihydrolipoyllysine-residue succinyltransferase component of 2-oxoglutarate dehydrogenase complex, mitochondrial; acc. no. O94681 [Pyronema omphalodes CBS 100304]
c127374.graph_c0	4.50049	Similar to Stress response protein ish1; acc. no. Q9Y7X6 [Pyronema omphalodes CBS 100304]
c120557.graph_c5	2.19696	RNA-binding domain-containing protein [Aspergillus novofumigatus IBT 16806]
c127392.graph_c0	3.97153	Similar to Choline dehydrogenase; acc. no. Q2KB43 [Pyronema omphalodes CBS 100304]
c110409.graph_c0	5.63651	unknown [Picea sitchensis]
c113918.graph_c0	1.98216	putative peroxidase N [Nepenthes mirabilis]
c103463.graph_c0	4.2674	Similar to hypothetical protein [Tuber melanosporum Mel28]; acc. no. XP_002840905 [Pyronema omphalodes CBS 100304]
c106772.graph_c0	4.00426	hypothetical protein K441DRAFT_676819 [Cenococcum geophilum 1.58]
c124033.graph_c0	2.34702	LOB domain-containing protein 40 [Amborella trichopoda]
c126432.graph_c2	2.05948	unnamed protein product [Tuber aestivum]
c108158.graph_c0	6.25078	uncharacterized protein LOC112084381 [Eutrema salsugineum]
c75437.graph_c0	2.94562	hypothetical protein P168DRAFT_293933 [Aspergillus campestris IBT 28561]
c96444.graph_c0	3.70088	Similar to hypothetical protein [Tuber melanosporum Mel28]; acc. no. XP_002838349 [Pyronema omphalodes CBS 100304]
c103656.graph_c0	2.98282	Similar to Uncharacterized protein PB7E8.02; acc. no. Q9C0V4 [Pyronema omphalodes CBS 100304]
c119826.graph_c1	3.38107	Similar to Putative branched-chain-amino-acid aminotransferase TOXF; acc. no. Q9Y885 [Pyronema omphalodes CBS 100304]
c111760.graph_c0	3.05686	phi class glutathione S-transferase [Larix kaempferi]
c106372.graph_c0	3.10212	PREDICTED: uncharacterized protein LOC105039210 [Elaeis guineensis]
c91141.graph_c0	3.41421	Similar to Putative 6-phosphofructo-2-kinase/fructose-2,6-bisphosphatase YLR345W; acc. no. Q06137 [Pyronema omphalodes CBS 100304]
c104660.graph_c0	3.64002	Protein of unknown function [Pyronema omphalodes CBS 100304]
c126611.graph_c3	1.35538	Similar to Eukaryotic translation initiation factor 4 gamma; acc. no. Q10475 [Pyronema omphalodes CBS 100304]
c119353.graph_c0	3.82973	hypothetical protein ASPBRDRAFT_52154 [Aspergillus brasiliensis CBS 101740]
c111778.graph_c0	2.40007	unknown [Picea sitchensis]
c124800.graph_c0	1.03774	hypothetical protein AEK19_MT1035 (mitochondrion) [Utricularia reniformis]
c78161.graph_c0	3.51641	hypothetical protein, variant [Verruconis gallopava]
c102667.graph_c0	7.99945	hypothetical protein LR48_Vigan07g013900 [Vigna angularis]
c103095.graph_c0	2.34774	Similar to Pore membrane protein of 33 kDa; acc. no. Q12164 [Pyronema omphalodes CBS 100304]
c114012.graph_c0	1.8605	hypothetical protein BVRB_036070 [Beta vulgaris subsp. vulgaris]
c82542.graph_c0	2.99232	hypothetical protein [Tuber melanosporum Mel28]
c109929.graph_c0	5.99918	VQ motif-containing protein 22-like [Momordica charantia]
c120454.graph_c0	3.1894	unknown [Picea sitchensis]
c66229.graph_c0	1.76039	hypothetical protein [Tuber melanosporum Mel28]
c110094.graph_c0	2.66474	unknown [Picea sitchensis]
c83541.graph_c0	2.90462	Similar to hypothetical protein NEUTE2DRAFT_108546 [Neurospora tetrasperma FGSC 2509]; acc. no. EGZ73692 [Pyronema omphalodes CBS 100304]
c80063.graph_c0	2.62631	Similar to L-ornithine 5-monooxygenase; acc. no. Q51548 [Pyronema omphalodes CBS 100304]
c118050.graph_c0	2.74765	uncharacterized protein LOC111302251 [Durio zibethinus]
c115131.graph_c0	2.41904	hypothetical protein CICLE_v10027167mg [Citrus clementina]
c76837.graph_c0	5.57637	Similar to Uncharacterized MFS-type transporter C1683.03c; acc. no. Q9P6J7 [Pyronema omphalodes CBS 100304]
c96321.graph_c0	1.90516	Similar to Mitochondrial protein import protein mas5; acc. no. O74752 [Pyronema omphalodes CBS 100304]
c127016.graph_c0	1.42865	chloride channel-like family protein [Populus trichocarpa]
c128844.graph_c0	2.76101	Similar to Purine permease; acc. no. P48777 [Pyronema omphalodes CBS 100304]
c65892.graph_c0	2.7197	Similar to Uncharacterized RING finger protein C328.02; acc. no. Q9P3U4 [Pyronema omphalodes CBS 100304]
c66398.graph_c0	4.00426	Similar to Rhamnolipids biosynthesis 3-oxoacyl-[acyl-carrier-protein] reductase; acc. no. Q9RPT1 [Pyronema omphalodes CBS 100304]
c103318.graph_c1	8.2365	unknown [Picea sitchensis]
c96451.graph_c0	3.37355	Similar to Glucan 1,3-beta-glucosidase; acc. no. P15703 [Pyronema omphalodes CBS 100304]
c106801.graph_c0	3.15105	hypothetical protein SERLA73DRAFT_179672 [Serpula lacrymans var. lacrymans S7.3]
c103422.graph_c0	2.26601	sucrose synthase 2 [Amborella trichopoda]
c127331.graph_c0	1.91843	Similar to 40S ribosomal protein S6-B; acc. no. Q9C0Z7 [Pyronema omphalodes CBS 100304]
c65946.graph_c0	2.93617	Similar to Major facilitator superfamily domain-containing protein 10; acc. no. Q0P5M9 [Pyronema omphalodes CBS 100304]
c124242.graph_c0	4.75835	PREDICTED: early nodulin-93 [Beta vulgaris subsp. vulgaris]
c119962.graph_c1	1.66508	Glycosyl hydrolases 36 [Macleaya cordata]
c114128.graph_c0	2.632	unknown [Picea sitchensis]
c104323.graph_c0	1.19104	laccase-17-like [Durio zibethinus]
c78430.graph_c0	3.50754	Similar to Karyogamy protein KAR9; acc. no. P32526 [Pyronema omphalodes CBS 100304]
c121567.graph_c0	3.32869	orf1 (mitochondrion) [Trichoderma harzianum]
c66326.graph_c0	2.16188	hypothetical protein [Tuber melanosporum Mel28]
c106984.graph_c0	3.65347	unknown [Picea sitchensis]
c122831.graph_c1	2.35262	Similar to Aldehyde dehydrogenase; acc. no. P40108 [Pyronema omphalodes CBS 100304]
c125244.graph_c0	2.70243	peroxidase 5 [Amborella trichopoda]
c98055.graph_c0	1.95532	metallothionein-like protein class II [Picea abies]
c78891.graph_c0	1.97546	Similar to Mannose-1-phosphate guanyltransferase; acc. no. Q5B1J4 [Pyronema omphalodes CBS 100304]
c105120.graph_c1	1.96203	Protein of unknown function [Pyronema omphalodes CBS 100304]
c106767.graph_c0	2.90361	plasma membrane proteolipid 3 [Moniliophthora roreri MCA 2997]
c96913.graph_c0	2.29536	Similar to UPF0658 Golgi apparatus membrane protein C23H3.04; acc. no. O13938 [Pyronema omphalodes CBS 100304]
c117122.graph_c1	4.74986	hypothetical protein SELMODRAFT_421953 [Selaginella moellendorffii]
c84604.graph_c0	2.09704	Similar to High-affinity glucose transporter; acc. no. P49374 [Pyronema omphalodes CBS 100304]
c90112.graph_c0	3.0863	Similar to Methylthioribulose-1-phosphate dehydratase; acc. no. Q0UUN6 [Pyronema omphalodes CBS 100304]
c75431.graph_c0	2.51908	hypothetical protein H072_1984 [Dactylellina haptotyla CBS 200.50]
c125275.graph_c0	1.58402	lipoxygenase 2 [Taxus wallichiana var. chinensis]
c96831.graph_c0	1.64075	hypothetical protein [Tuber melanosporum Mel28]
c66488.graph_c0	3.10212	Similar to Uncharacterized membrane protein C17A5.08; acc. no. O13770 [Pyronema omphalodes CBS 100304]
c112165.graph_c0	4.80598	hypothetical protein 0_9082_02, partial [Pinus taeda]
c120267.graph_c0	2.16494	unknown [Picea sitchensis]
c117413.graph_c0	2.03388	ribosomal protein L5 (mitochondrion) [Picea glauca]
c126582.graph_c0	1.52695	PREDICTED: probable inactive purple acid phosphatase 27 [Nelumbo nucifera]
c122999.graph_c0	1.08672	hypothetical protein TanjilG_19023 [Lupinus angustifolius]
c67222.graph_c0	3.91933	Similar to Protein OPI10 homolog; acc. no. O60175 [Pyronema omphalodes CBS 100304]
c67211.graph_c0	6.13256	Similar to hypothetical protein [Tuber melanosporum Mel28]; acc. no. XP_002838569 [Pyronema omphalodes CBS 100304]
c85582.graph_c0	3.87328	Similar to hypothetical protein [Tuber melanosporum Mel28]; acc. no. XP_002838144 [Pyronema omphalodes CBS 100304]
c125665.graph_c0	1.29765	unknown [Picea sitchensis]
c115969.graph_c1	2.16258	LRK1 [Pinus tabuliformis]
c114113.graph_c1	1.81528	unknown [Picea sitchensis]
c84335.graph_c0	1.62287	Similar to hypothetical protein CIMG_00297 [Coccidioides immitis RS]; acc. no. XP_001246526 [Pyronema omphalodes CBS 100304]
c105681.graph_c0	2.65949	Similar to Protein cwh43; acc. no. Q9HDZ2 [Pyronema omphalodes CBS 100304]
c114669.graph_c0	1.83294	unknown [Picea sitchensis]
c112691.graph_c2	3.29043	RecName: Full=(E)-gamma-bisabolene synthase; Short=PmeTPS3
c67416.graph_c0	3.87492	Similar to Protein F37C4.5; acc. no. O44400 [Pyronema omphalodes CBS 100304]
c127366.graph_c0	8.98221	Similar to hypothetical protein [Tuber melanosporum Mel28]; acc. no. XP_002837559 [Pyronema omphalodes CBS 100304]
c118643.graph_c0	1.47854	CHAT2 [Pinus tabuliformis]
c107715.graph_c0	1.68101	PREDICTED: 1-aminocyclopropane-1-carboxylate oxidase 1-like [Nicotiana tabacum]
c125808.graph_c2	1.04839	unknown [Picea sitchensis]
c117930.graph_c0	2.13918	unknown [Picea sitchensis]
c125998.graph_c1	2.86415	hypothetical protein LAESUDRAFT_727297 [Laetiporus sulphureus 93-53]
c117219.graph_c0	1.21161	SPX domain-containing protein 4 [Amborella trichopoda]
c114993.graph_c1	1.68215	unknown [Picea sitchensis]
c86409.graph_c0	2.1808	hypothetical protein AOQ84DRAFT_164386 [Glonium stellatum]
c127368.graph_c0	1.06864	Similar to hypothetical protein MYCTH_2297012 [Myceliophthora thermophila ATCC 42464]; acc. no. XP_003659680 [Pyronema omphalodes CBS 100304]
c82119.graph_c0	1.54157	Similar to Uncharacterized transporter C1002.16c; acc. no. Q9US44 [Pyronema omphalodes CBS 100304]
c123370.graph_c0	1.19227	unknown [Picea sitchensis]
c79087.graph_c0	2.32921	Similar to Probable chorismate mutase; acc. no. O13739 [Pyronema omphalodes CBS 100304]
c125929.graph_c0	1.16102	unknown [Picea sitchensis]
c123328.graph_c0	2.09012	uncharacterized protein LOC18421941 isoform X1 [Amborella trichopoda]
c79990.graph_c0	5.37927	hypothetical protein [Tuber melanosporum Mel28]
c127449.graph_c0	2.07842	Protein of unknown function [Pyronema omphalodes CBS 100304]
c118216.graph_c0	1.90192	unknown [Picea sitchensis]
c125633.graph_c0	2.20092	hypothetical protein [Tuber melanosporum Mel28]
c110136.graph_c0	1.05801	ABC transporter-like [Macleaya cordata]
c124557.graph_c3	6.57661	unknown [Picea sitchensis]
c93205.graph_c0	2.61142	unknown [Picea sitchensis]
c90066.graph_c0	2.4854	unnamed protein product [Tuber aestivum]
c91925.graph_c0	1.99291	unnamed protein product [Tuber aestivum]
c92832.graph_c0	2.21537	Similar to hypothetical protein DR_2382 [Deinococcus radiodurans R1]; acc. no. NP_296103 [Pyronema omphalodes CBS 100304]
c112735.graph_c0	1.97227	predicted protein [Physcomitrella patens]
c106481.graph_c0	2.55192	Similar to Apoptosis-inducing factor 1; acc. no. Q10499 [Pyronema omphalodes CBS 100304]
c112908.graph_c0	4.12324	PREDICTED: G-type lectin S-receptor-like serine/threonine-protein kinase At1g34300 [Elaeis guineensis]
c125695.graph_c2	1.56363	cytochrome P450 87A3-like [Sesamum indicum]
c103601.graph_c0	2.88623	Similar to Aconitate hydratase, mitochondrial; acc. no. P19414 [Pyronema omphalodes CBS 100304]
c127438.graph_c0	2.85125	Similar to Heat shock protein hsp98; acc. no. P31540 [Pyronema omphalodes CBS 100304]
c66344.graph_c0	1.18566	Similar to Glucokinase; acc. no. Q92407 [Pyronema omphalodes CBS 100304]
c96508.graph_c0	2.21537	Similar to hypothetical protein MYCGRDRAFT_104653 [Mycosphaerella graminicola IPO323]; acc. no. EGP87438 [Pyronema omphalodes CBS 100304]
c110743.graph_c0	1.32934	hypothetical protein AMTR_s00066p00033210 [Amborella trichopoda]
c88858.graph_c0	3.37433	Similar to Glycolipid 2-alpha-mannosyltransferase 1; acc. no. Q00310 [Pyronema omphalodes CBS 100304]
c125973.graph_c0	3.33679	unknown [Picea sitchensis]
c120941.graph_c1	1.30844	unknown [Picea sitchensis]
c118700.graph_c0	1.08186	coiled-coil domain-containing protein 115 isoform X1 [Jatropha curcas]
c118549.graph_c0	2.04889	unknown [Picea sitchensis]
c92780.graph_c0	4.87947	hypothetical protein [Tuber melanosporum Mel28]
c112809.graph_c0	2.36049	unnamed protein product [Coffea canephora]
c122229.graph_c1	1.13538	fatty acid amide hydrolase isoform X2 [Amborella trichopoda]
c106239.graph_c0	3.70383	hypothetical protein 0_2213_01, partial [Pinus taeda]
c112279.graph_c2	1.12392	putative cinnamate 4-hydroxylase, partial [Cynara cardunculus var. scolymus]
c79973.graph_c0	1.85088	Similar to Protein kinase C-like; acc. no. Q00078 [Pyronema omphalodes CBS 100304]
c66032.graph_c0	2.79373	Similar to Homogentisate 1,2-dioxygenase; acc. no. Q00667 [Pyronema omphalodes CBS 100304]
c111961.graph_c0	3.05147	Glycoside hydrolase, family 28 [Corchorus olitorius]
c92601.graph_c0	2.27508	unnamed protein product [Tuber aestivum]
c102312.graph_c0	3.73283	unknown [Picea sitchensis]
c66338.graph_c0	6.96459	uncharacterized protein LOC112040772 [Quercus suber]
c76977.graph_c0	4.2674	Similar to Catalase-1; acc. no. Q9C168 [Pyronema omphalodes CBS 100304]
c94618.graph_c0	3.68217	Similar to Protein GMH1 homolog; acc. no. P87155 [Pyronema omphalodes CBS 100304]
c114877.graph_c0	1.72827	PREDICTED: ATP phosphoribosyltransferase 2, chloroplastic-like [Citrus sinensis]
c97893.graph_c0	2.52194	Similar to UPF0676 protein C1494.01; acc. no. Q7LL04 [Pyronema omphalodes CBS 100304]
c92922.graph_c1	2.32896	R2R3MYB27 [Ginkgo biloba]
c96809.graph_c2	2.73008	Similar to Heat shock protein SSB; acc. no. Q707X3 [Pyronema omphalodes CBS 100304]
c127337.graph_c0	1.63639	Similar to hypothetical protein [Tuber melanosporum Mel28]; acc. no. XP_002837685 [Pyronema omphalodes CBS 100304]
c108344.graph_c0	2.92172	unknown [Picea sitchensis]
c122559.graph_c0	3.17603	hypothetical protein AMTR_s00001p00155640 [Amborella trichopoda]
c65956.graph_c0	2.87846	Similar to Uncharacterized transcriptional regulatory protein C1327.01c; acc. no. Q1MTM9 [Pyronema omphalodes CBS 100304]
c126301.graph_c1	1.01099	pinoresinol-lariciresinol reductase TH2 [Tsuga heterophylla]
c124958.graph_c1	2.51199	Similar to Isotrichodermin C-15 hydroxylase; acc. no. O13317 [Pyronema omphalodes CBS 100304]
c127757.graph_c0	3.53503	Similar to Long-chain-fatty-acid--CoA ligase 3; acc. no. O95573 [Pyronema omphalodes CBS 100304]
c111706.graph_c0	1.71574	g-type lectin s-receptor-like serine/threonine-protein kinase [Quercus suber]
c128082.graph_c0	2.09248	hypothetical protein AYO20_04512 [Fonsecaea nubica]
c118812.graph_c1	1.64347	LRR receptor-like serine/threonine-protein kinase GSO2 [Chenopodium quinoa]
c123868.graph_c0	1.818	uncharacterized protein LOC18434545 [Amborella trichopoda]
c78402.graph_c0	3.19838	Similar to Bifunctional protein gal10; acc. no. Q9HDU3 [Pyronema omphalodes CBS 100304]
c66714.graph_c0	5.60676	unknown [Picea sitchensis]
c113080.graph_c0	2.5556	unknown [Picea sitchensis]
c91013.graph_c0	3.53503	Similar to 3-oxoacyl-[acyl-carrier-protein] reductase FabG; acc. no. Q9X248 [Pyronema omphalodes CBS 100304]
c124139.graph_c1	3.94491	Similar to Uncharacterized membrane protein C6F6.13c; acc. no. Q9US10 [Pyronema omphalodes CBS 100304]
c109770.graph_c0	1.20171	unknown [Picea sitchensis]
c111253.graph_c0	1.13358	unknown [Picea sitchensis]
c116490.graph_c0	1.61609	Auxin_inducible domain-containing protein [Cephalotus follicularis]
c103405.graph_c0	2.35915	hypothetical protein B5807_09982 [Epicoccum nigrum]
c118530.graph_c0	1.40765	putative serine/threonine-protein kinase isoform X2 [Sesamum indicum]
c126367.graph_c1	2.41705	PREDICTED: uncharacterized protein LOC101253408 [Solanum lycopersicum]
c104786.graph_c0	2.01557	hypothetical protein [Tuber melanosporum Mel28]
c122637.graph_c1	1.24728	unknown [Picea sitchensis]
c89653.graph_c0	4.97574	Similar to pH-response regulator protein palA/RIM20; acc. no. P79020 [Pyronema omphalodes CBS 100304]
c118564.graph_c2	1.21498	phosphoenolpyruvate carboxylase, partial [Eleocharis macrostachya]
c66366.graph_c0	1.75814	hypothetical protein IQ06DRAFT_278649 [Stagonospora sp. SRC1lsM3a]
c123508.graph_c0	3.40867	hypothetical protein KFL_000370220 [Klebsormidium nitens]
c75988.graph_c0	2.32921	Similar to Actin patch protein 1; acc. no. P53933 [Pyronema omphalodes CBS 100304]
c66243.graph_c0	1.69498	hypothetical protein MPH_00359 [Macrophomina phaseolina MS6]
c107766.graph_c0	1.2306	unknown [Picea sitchensis]
c127424.graph_c0	2.13273	conserved hypothetical protein [Aspergillus clavatus NRRL 1]
c126653.graph_c0	1.96764	uncharacterized protein LOC109708688 [Ananas comosus]
c101516.graph_c0	2.92806	Similar to Actin patch protein 1; acc. no. P53933 [Pyronema omphalodes CBS 100304]
c99874.graph_c3	1.8605	Similar to Elongation of fatty acids protein 2; acc. no. P25358 [Pyronema omphalodes CBS 100304]
c93496.graph_c0	2.76059	Similar to Beta-hexosaminidase; acc. no. P43077 [Pyronema omphalodes CBS 100304]
c119192.graph_c0	5.39986	Protein SELF-PRUNING [Dichanthelium oligosanthes]
c102483.graph_c0	4.97574	Similar to Mitochondrial phosphate carrier protein 2; acc. no. P40035 [Pyronema omphalodes CBS 100304]
c129075.graph_c0	5.15091	hypothetical protein VFPPC_07380 [Pochonia chlamydosporia 170]
c114602.graph_c1	1.1673	NADP-specific glutamate dehydrogenase isoform X1 [Amborella trichopoda]
c112070.graph_c0	1.13851	unknown [Picea sitchensis]
c92007.graph_c0	3.93796	unnamed protein product [Tuber aestivum]
c96677.graph_c0	2.8981	cinnamoyl CoA reductase, partial [Pseudotsuga menziesii]
c96906.graph_c0	3.27332	Iron sulfur cluster assembly protein 1 [Pestalotiopsis fici W106-1]
c110713.graph_c0	3.36164	auxin-induced protein 6B [Cucurbita maxima]
c104876.graph_c0	2.99544	HSP20-like chaperone [Daedalea quercina L-15889]
c111441.graph_c0	1.64101	unknown [Picea sitchensis]
c121099.graph_c1	1.25196	hypothetical protein POPTR_017G055900v3 [Populus trichocarpa]
c89720.graph_c0	3.33171	hypothetical protein AYO20_04511 [Fonsecaea nubica]
c101577.graph_c0	1.91715	Similar to hypothetical protein [Tuber melanosporum Mel28]; acc. no. XP_002840391 [Pyronema omphalodes CBS 100304]
c97807.graph_c0	2.7789	Similar to 78 kDa glucose-regulated protein homolog; acc. no. P59769 [Pyronema omphalodes CBS 100304]
c115055.graph_c1	5.60676	Similar to DEHA2E24376p [Debaryomyces hansenii CBS767]; acc. no. XP_002770542 [Pyronema omphalodes CBS 100304]
c127387.graph_c0	1.93277	Similar to Glucosamine--fructose-6-phosphate aminotransferase [isomerizing]; acc. no. P14742 [Pyronema omphalodes CBS 100304]
c96528.graph_c0	3.49438	unnamed protein product [Tuber aestivum]
c96427.graph_c0	3.0377	Similar to DNA polymerase epsilon subunit C; acc. no. Q6C6M5 [Pyronema omphalodes CBS 100304]
c89433.graph_c0	5.15091	Similar to Uncharacterized protein C9E9.15; acc. no. O14297 [Pyronema omphalodes CBS 100304]
c127208.graph_c0	1.04198	unnamed protein product [Tuber aestivum]
c124971.graph_c1	3.364	PREDICTED: kiwellin-like [Malus domestica]
c124150.graph_c0	2.10706	dehydration responsive protein, partial [Corchorus olitorius]
c65800.graph_c0	2.76101	unnamed protein product [Tuber aestivum]
c91360.graph_c0	1.1526	unknown [Picea sitchensis]
c103010.graph_c0	2.2514	unknown [Picea sitchensis]
c118070.graph_c2	1.67996	class II chitinase 2-1 [Pseudotsuga menziesii]
c112622.graph_c0	2.72718	putative dehydration-responsive element-binding protein 2H [Quercus suber]
c126076.graph_c0	1.06441	unknown [Picea sitchensis]
c66343.graph_c0	2.40942	unnamed protein product [Tuber aestivum]
c127407.graph_c0	2.5366	Similar to Tat-binding homolog 7; acc. no. P54816 [Pyronema omphalodes CBS 100304]
c80558.graph_c0	2.36987	Similar to Vacuolar protein sorting-associated protein 17; acc. no. Q9URW7 [Pyronema omphalodes CBS 100304]
c123464.graph_c0	1.33285	unknown [Picea sitchensis]
c104556.graph_c0	3.02647	Similar to Putative histone deacetylase complex subunit cti6; acc. no. Q1MTR4 [Pyronema omphalodes CBS 100304]
c114495.graph_c0	5.10907	uncharacterized protein LOC106392734 [Brassica napus]
c100333.graph_c0	3.88831	Similar to UPF0183 protein At3g51130; acc. no. Q9SD33 [Pyronema omphalodes CBS 100304]
c113079.graph_c0	2.10543	unnamed protein product [Tuber aestivum]
c92590.graph_c0	3.03306	Similar to Protein sey1; acc. no. A6S544 [Pyronema omphalodes CBS 100304]
c107948.graph_c0	1.8605	hypothetical protein SELMODRAFT_167931 [Selaginella moellendorffii]
c67140.graph_c0	2.89433	Similar to Peroxisomal adenine nucleotide transporter 1; acc. no. Q75A82 [Pyronema omphalodes CBS 100304]
c102828.graph_c0	1.17294	unknown [Picea sitchensis]
c76272.graph_c0	2.55444	unnamed protein product [Tuber aestivum]
c114670.graph_c0	5.37927	MYB protein [Triticum aestivum]
c109218.graph_c0	3.10212	unknown [Picea sitchensis]
c127109.graph_c1	3.40223	hypothetical protein UMN_2387_01, partial [Pinus taeda]
c115062.graph_c0	1.16363	hypothetical protein AXG93_1154s1520 [Marchantia polymorpha subsp. ruderalis]
c116051.graph_c0	2.06049	unknown [Picea sitchensis]
c96794.graph_c0	2.87912	unnamed protein product [Tuber aestivum]
c86200.graph_c0	2.25693	unnamed protein product [Tuber aestivum]
c92385.graph_c0	2.69945	unnamed protein product [Tuber aestivum]
c125454.graph_c0	2.76059	unknown [Picea sitchensis]
c65868.graph_c0	2.55917	Similar to Mannan endo-1,6-alpha-mannosidase DFG5; acc. no. Q05031 [Pyronema omphalodes CBS 100304]
c120869.graph_c0	2.17119	Sugar phosphate transporter [Trema orientalis]
c92819.graph_c0	2.55917	Similar to Endosomal protein P24B; acc. no. P32803 [Pyronema omphalodes CBS 100304]
c96757.graph_c0	1.95985	SPX domain-containing protein 1 [Hylocereus polyrhizus]
c121717.graph_c2	1.52257	unknown [Picea sitchensis]
c119798.graph_c0	1.65254	unknown [Picea sitchensis]
c65895.graph_c0	2.51608	Similar to Vacuolar protein sorting-associated protein 70; acc. no. P47161 [Pyronema omphalodes CBS 100304]
c126036.graph_c1	1.45181	uncharacterized protein CFP56_44105 [Quercus suber]
c66200.graph_c0	10.2547	Similar to period circadian protein [Aspergillus niger CBS 513.88]; acc. no. XP_001401130 [Pyronema omphalodes CBS 100304]
c107620.graph_c0	1.08897	unknown [Picea sitchensis]
c120960.graph_c1	3.35865	unnamed protein product [Tuber aestivum]
c77187.graph_c0	2.18562	Similar to Uncharacterized transporter C5D6.04; acc. no. O14197 [Pyronema omphalodes CBS 100304]
c106938.graph_c1	2.37214	Similar to GCR1-dependent translation factor 1; acc. no. P38301 [Pyronema omphalodes CBS 100304]
c107982.graph_c0	8.26535	PREDICTED: poly [ADP-ribose] polymerase 1 [Nelumbo nucifera]
c118678.graph_c0	4.69907	unknown [Picea sitchensis]
c121638.graph_c0	1.61647	hypothetical protein SELMODRAFT_425288 [Selaginella moellendorffii]
c117216.graph_c0	1.60653	UDP-glycosyltransferase UGT5b [Picea glauca]
c109128.graph_c0	1.55155	RNA exonuclease 4 [Amborella trichopoda]
c111793.graph_c0	5.84122	unknown [Picea sitchensis]
c120830.graph_c1	2.18195	G protein-coupled receptor kinase 1-like [Durio zibethinus]
c122905.graph_c0	1.34326	hypothetical protein CDL15_Pgr002047 [Punica granatum]
c125416.graph_c0	8.73301	hypothetical protein VITISV_034261 [Vitis vinifera]
c123958.graph_c1	1.46041	ZIP2, partial [Pinus tabuliformis]
c107422.graph_c0	3.41474	hypothetical protein [Tuber melanosporum Mel28]
c124286.graph_c1	1.56163	unknown [Picea sitchensis]
c84172.graph_c0	2.47792	hypothetical protein ARMGADRAFT_1035499 [Armillaria gallica]
c112219.graph_c1	2.36794	Similar to Protein vip1; acc. no. P87216 [Pyronema omphalodes CBS 100304]
c96959.graph_c0	1.71027	Similar to hypothetical protein NCU09568 [Neurospora crassa OR74A]; acc. no. XP_959493 [Pyronema omphalodes CBS 100304]
c116300.graph_c0	1.21705	unknown [Picea sitchensis]
c96674.graph_c0	4.31066	hypothetical protein LR48_Vigan02g103500 [Vigna angularis]
c110243.graph_c0	2.20637	unknown [Picea sitchensis]
c78923.graph_c0	1.85088	Similar to Mitochondrial import receptor subunit tom-70; acc. no. P23231 [Pyronema omphalodes CBS 100304]
c119974.graph_c0	6.13285	cyclin-B2-3 [Eutrema salsugineum]
c122524.graph_c1	1.85317	unknown [Picea sitchensis]
c82171.graph_c1	2.19504	Similar to Uncharacterized AIM2 family protein C30D10.14; acc. no. O14359 [Pyronema omphalodes CBS 100304]
c110755.graph_c0	1.00283	unknown [Picea sitchensis]
c124387.graph_c1	4.19698	Similar to Uncharacterized alpha-1,2-galactosyltransferase C8D2.17; acc. no. O13640 [Pyronema omphalodes CBS 100304]
c111457.graph_c0	1.66973	hypothetical protein BN946_scf184911.g4 [Trametes cinnabarina]
c112277.graph_c1	1.38682	hypothetical protein COLO4_23496 [Corchorus olitorius]
c104098.graph_c0	2.44791	Similar to Tyrosinase; acc. no. A7BHQ9 [Pyronema omphalodes CBS 100304]
c127402.graph_c0	2.35275	Similar to Glutathione peroxidase; acc. no. O59858 [Pyronema omphalodes CBS 100304]
c127466.graph_c0	3.18378	Mitogen-activated protein kinase HOG1 [Endocarpon pusillum Z07020]
c99137.graph_c0	3.33171	Similar to Uncharacterized protein C56F8.02; acc. no. Q10250 [Pyronema omphalodes CBS 100304]
c121176.graph_c0	7.62947	unknown [Picea sitchensis]
c67286.graph_c0	3.45376	Similar to hypothetical protein [Tuber melanosporum Mel28]; acc. no. XP_002841004 [Pyronema omphalodes CBS 100304]
c66175.graph_c0	2.32826	unnamed protein product [Tuber aestivum]
c92060.graph_c0	3.19838	Similar to 1,3-beta-glucanosyltransferase gel4; acc. no. B0XVI5 [Pyronema omphalodes CBS 100304]
c101236.graph_c0	2.62631	hypothetical protein 0_5341_01, partial [Pinus pinaster]
c105925.graph_c0	2.25678	Similar to Mannan polymerase II complex ANP1 subunit; acc. no. P32629 [Pyronema omphalodes CBS 100304]
c120403.graph_c0	2.14904	hypothetical protein M413DRAFT_79764 [Hebeloma cylindrosporum h7]
c95406.graph_c1	2.35559	hypothetical protein [Tuber melanosporum Mel28]
c124858.graph_c1	1.50221	PREDICTED: sulfoquinovosyl transferase SQD2 [Elaeis guineensis]
c116137.graph_c1	1.56371	unnamed protein product, partial [Vitis vinifera]
c112054.graph_c0	1.8223	hypothetical histidine phosphotransferase, partial [Postia placenta Mad-698-R]
c66681.graph_c0	3.3306	Similar to conserved glutamic acid-rich protein [Aspergillus kawachii IFO 4308]; acc. no. GAA86825 [Pyronema omphalodes CBS 100304]
c82448.graph_c0	4.99337	Similar to hypothetical protein AOL_s00079g90 [Arthrobotrys oligospora ATCC 24927]; acc. no. EGX48869 [Pyronema omphalodes CBS 100304]
c126313.graph_c1	1.54527	unknown [Picea sitchensis]
c115519.graph_c0	3.73799	Glycerophosphoryl diester phosphodiesterase [Macleaya cordata]
c101261.graph_c0	2.08541	Similar to Ubiquitin-activating enzyme E1 1; acc. no. O94609 [Pyronema omphalodes CBS 100304]
c122135.graph_c0	1.37146	unknown [Picea sitchensis]
c66322.graph_c0	1.78926	similar to 60S ribosomal protein L44 [Leptosphaeria maculans JN3]
c119417.graph_c2	2.37599	Similar to Survival factor 1; acc. no. Q7RX39 [Pyronema omphalodes CBS 100304]
c82592.graph_c0	1.57731	Similar to 60S ribosomal protein L2; acc. no. Q75AP7 [Pyronema omphalodes CBS 100304]
c124623.graph_c0	1.0143	unknown [Picea sitchensis]
c111958.graph_c0	6.21178	hypothetical protein GLOTRDRAFT_93696 [Gloeophyllum trabeum ATCC 11539]
c126410.graph_c1	1.29474	Similar to ADP-ribosylation factor; acc. no. P0CM17 [Pyronema omphalodes CBS 100304]
c99834.graph_c0	2.66687	hypothetical protein ASPSYDRAFT_26018 [Aspergillus sydowii CBS 593.65]
c96659.graph_c0	1.8699	Similar to Casein kinase I homolog 2; acc. no. P40234 [Pyronema omphalodes CBS 100304]
c66465.graph_c0	3.36164	Similar to Fatty acid-binding protein; acc. no. P80547 [Pyronema omphalodes CBS 100304]
c66307.graph_c0	1.56371	Similar to Phosphoadenosine phosphosulfate reductase; acc. no. P56859 [Pyronema omphalodes CBS 100304]
c93500.graph_c1	1.35435	Similar to hypothetical protein HMPREF1120_07886 [Exophiala dermatitidis NIH/UT8656]; acc. no. EHY59908 [Pyronema omphalodes CBS 100304]
c126962.graph_c0	1.56164	unknown [Picea sitchensis]
c116812.graph_c1	2.26606	pathogenesis-related protein PR-1 [Amborella trichopoda]
c123649.graph_c1	2.28103	Similar to hypothetical protein [Tuber melanosporum Mel28]; acc. no. XP_002836882 [Pyronema omphalodes CBS 100304]
c123374.graph_c1	3.08661	Similar to hypothetical protein [Tuber melanosporum Mel28]; acc. no. XP_002835740 [Pyronema omphalodes CBS 100304]
c78321.graph_c0	5.82921	Similar to hypothetical protein SS1G_14491 [Sclerotinia sclerotiorum 1980]; acc. no. XP_001584594 [Pyronema omphalodes CBS 100304]
c119849.graph_c0	1.07957	plant intracellular Ras-group-related LRR protein 1-like [Asparagus officinalis]
c113023.graph_c0	1.51684	unknown [Picea sitchensis]
c120301.graph_c0	1.87569	late embryogenesis abundant protein, partial [Picea glauca]
c77975.graph_c0	3.10212	DUF92 domain protein [Talaromyces marneffei ATCC 18224]
c104779.graph_c0	1.4643	hypothetical protein 0_990_01, partial [Pinus sylvestris]
c100804.graph_c0	2.18195	Similar to hypothetical protein [Tuber melanosporum Mel28]; acc. no. XP_002837920 [Pyronema omphalodes CBS 100304]
c102238.graph_c0	2.57165	Similar to hypothetical protein [Tuber melanosporum Mel28]; acc. no. XP_002842099 [Pyronema omphalodes CBS 100304]
c120562.graph_c0	1.12113	PREDICTED: protein YLS9-like [Juglans regia]
c112930.graph_c0	2.27309	Similar to Meiotically up-regulated gene 14 protein; acc. no. Q9P5M9 [Pyronema omphalodes CBS 100304]
c96725.graph_c0	2.79373	hypothetical protein [Tuber melanosporum Mel28]
c113380.graph_c0	2.40666	unknown [Picea sitchensis]
c66400.graph_c0	3.07709	Similar to Putative fumarate reductase; acc. no. O13755 [Pyronema omphalodes CBS 100304]
c111918.graph_c1	5.77673	unknown [Picea sitchensis]
c94778.graph_c0	2.09602	NAC domain protein [Pinus massoniana]
c66381.graph_c0	1.42307	Similar to hypothetical protein [Tuber melanosporum Mel28]; acc. no. XP_002842205 [Pyronema omphalodes CBS 100304]
c121740.graph_c2	1.71963	Similar to Repressible alkaline phosphatase; acc. no. P11491 [Pyronema omphalodes CBS 100304]
c117472.graph_c0	1.69498	Reticuline oxidase-like protein [Glycine soja]
c127395.graph_c0	2.40942	Similar to Lactobacillus shifted protein; acc. no. Q5AUI1 [Pyronema omphalodes CBS 100304]
c116743.graph_c0	2.31825	abscisic acid 8&apos;-hydroxylase 1-like [Manihot esculenta]
c112723.graph_c0	1.79063	hypothetical protein AQUCO_01600370v1 [Aquilegia coerulea]
c96747.graph_c0	2.51553	Similar to Ubiquitin-like modifier-activating enzyme atg-7; acc. no. Q871U2 [Pyronema omphalodes CBS 100304]
c126918.graph_c0	2.07459	(E)-beta-farnesene synthase 2 [Pseudotsuga menziesii]
c66260.graph_c1	3.08661	Similar to Probable diacylglycerol pyrophosphate phosphatase 1; acc. no. Q9UUA6 [Pyronema omphalodes CBS 100304]
c121828.graph_c1	2.92585	unknown [Picea sitchensis]
c115810.graph_c1	1.38598	unknown [Picea sitchensis]
c65993.graph_c0	2.55757	Similar to hypothetical protein [Tuber melanosporum Mel28]; acc. no. XP_002838939 [Pyronema omphalodes CBS 100304]
c80849.graph_c0	2.66474	Similar to Sorbitol dehydrogenase; acc. no. Q58D31 [Pyronema omphalodes CBS 100304]
c84854.graph_c1	3.28862	Similar to hypothetical protein [Tuber melanosporum Mel28]; acc. no. XP_002835128 [Pyronema omphalodes CBS 100304]
c116587.graph_c0	1.64366	unknown [Picea sitchensis]
c100679.graph_c0	3.67065	Similar to Glycolipid 2-alpha-mannosyltransferase; acc. no. P27809 [Pyronema omphalodes CBS 100304]
c66376.graph_c0	7.93505	Similar to hypothetical protein [Tuber melanosporum Mel28]; acc. no. XP_002840023 [Pyronema omphalodes CBS 100304]
c125538.graph_c0	1.07095	hypothetical protein SELMODRAFT_439439 [Selaginella moellendorffii]
c119800.graph_c3	2.39769	Similar to hypothetical protein [Tuber melanosporum Mel28]; acc. no. XP_002840619 [Pyronema omphalodes CBS 100304]
c66276.graph_c0	2.95911	unnamed protein product [Tuber aestivum]
c120222.graph_c0	1.89937	unknown [Picea sitchensis]
c104780.graph_c0	1.40606	Similar to Carboxypeptidase Y homolog A; acc. no. E5A7I6 [Pyronema omphalodes CBS 100304]
c109064.graph_c0	2.69192	uncharacterized protein A4U43_C07F18170 [Asparagus officinalis]
c109108.graph_c0	5.49009	--
c124292.graph_c2	1.68517	GA2ox12 [Pinus tabuliformis]
c100258.graph_c0	3.10091	hypothetical protein OIDMADRAFT_21986 [Oidiodendron maius Zn]
c108659.graph_c0	5.10907	unknown [Picea sitchensis]
c95315.graph_c0	5.18723	Similar to Syntaxin-like protein fsv1; acc. no. O14222 [Pyronema omphalodes CBS 100304]
c120908.graph_c0	1.44393	LOB domain-containing protein 11-like [Dorcoceras hygrometricum]
c67261.graph_c0	2.59235	Similar to Protein msp1, mitochondrial; acc. no. P87320 [Pyronema omphalodes CBS 100304]
c122377.graph_c1	2.31185	probable WRKY transcription factor 51 [Quercus suber]
c95102.graph_c0	3.52221	unknown [Picea sitchensis]
c117838.graph_c0	1.5051	unknown [Picea sitchensis]
c126814.graph_c0	1.33735	unknown [Picea sitchensis]
c124638.graph_c0	1.50555	potassium channel KAT1-like isoform X3 [Manihot esculenta]
c103973.graph_c0	3.05686	Similar to RNA-dependent RNA polymerase 1; acc. no. O14227 [Pyronema omphalodes CBS 100304]
c66389.graph_c0	2.34851	Similar to THO complex subunit 3; acc. no. Q29RH4 [Pyronema omphalodes CBS 100304]
c119962.graph_c4	1.66585	Glycosyl hydrolases 36 [Macleaya cordata]
c91067.graph_c0	2.32921	Similar to Protein big1; acc. no. Q9Y7R6 [Pyronema omphalodes CBS 100304]
c66885.graph_c0	2.89433	hypothetical protein [Tuber melanosporum Mel28]
c90494.graph_c1	2.09475	Similar to Heat shock 70 kDa protein 12A; acc. no. O43301 [Pyronema omphalodes CBS 100304]
c92260.graph_c0	2.06257	Similar to Uncharacterized protein C19C7.04c; acc. no. O60153 [Pyronema omphalodes CBS 100304]
c114077.graph_c0	2.89433	unknown [Picea sitchensis]
c119951.graph_c2	1.24152	heat shock 70 kDa protein [Arachis duranensis]
c106218.graph_c0	3.364	Similar to Calcium channel YVC1; acc. no. Q12324 [Pyronema omphalodes CBS 100304]
c96922.graph_c0	3.27893	Similar to Sulfite reductase [NADPH] subunit beta; acc. no. Q1K9C2 [Pyronema omphalodes CBS 100304]
c93979.graph_c0	1.8357	Similar to Calcium-binding protein NCS-1; acc. no. Q09711 [Pyronema omphalodes CBS 100304]
c106993.graph_c0	1.48363	Similar to Uncharacterized RNA-binding protein C25G10.01; acc. no. Q10422 [Pyronema omphalodes CBS 100304]
c115713.graph_c1	2.82101	hypothetical protein 0_5117_01, partial [Pinus radiata]
c124714.graph_c0	1.07364	hypothetical protein AQUCO_00201140v1 [Aquilegia coerulea]
c110971.graph_c0	3.5772	PR-4 protein [Pseudotsuga menziesii]
c122093.graph_c1	2.0223	unknown [Picea sitchensis]
c125826.graph_c0	1.93675	unknown [Picea sitchensis]
c119988.graph_c0	1.34476	hypothetical protein SELMODRAFT_88885 [Selaginella moellendorffii]
c70730.graph_c0	1.63084	hypothetical protein [Tuber melanosporum Mel28]
c65999.graph_c0	2.82937	Similar to Anthranilate synthase component 2; acc. no. P00908 [Pyronema omphalodes CBS 100304]
c115000.graph_c0	1.85932	unknown [Picea sitchensis]
c66354.graph_c0	2.19224	uncharacterized protein PAC_20095 [Phialocephala subalpina]
c102649.graph_c0	1.77292	Similar to 6-phosphofructokinase; acc. no. O42938 [Pyronema omphalodes CBS 100304]
c113440.graph_c0	1.29462	unknown [Picea sitchensis]
c127109.graph_c0	1.1232	PDC [Taxodium distichum var. imbricarium x T. distichum x T. mucronatum]
c96907.graph_c0	2.08119	Similar to Probable rhamnogalacturonate lyase A; acc. no. Q4W9T6 [Pyronema omphalodes CBS 100304]
c96690.graph_c0	2.11224	Similar to hypothetical protein [Tuber melanosporum Mel28]; acc. no. XP_002836179 [Pyronema omphalodes CBS 100304]
c101051.graph_c1	2.23675	Similar to Cullin-4; acc. no. Q8LGH4 [Pyronema omphalodes CBS 100304]
c106634.graph_c0	1.37388	unnamed protein product [Tuber aestivum]
c86940.graph_c0	7.39716	Similar to Uncharacterized protein C106.17c; acc. no. Q10341 [Pyronema omphalodes CBS 100304]
c124218.graph_c1	1.45981	PREDICTED: probable acyl-activating enzyme 5, peroxisomal [Nelumbo nucifera]
c116555.graph_c0	2.1142	unknown [Picea sitchensis]
c78606.graph_c0	5.41405	Similar to Superoxide dismutase [Mn], mitochondrial; acc. no. Q9XS41 [Pyronema omphalodes CBS 100304]
c122700.graph_c1	3.94431	Similar to Reticulon-like protein 1; acc. no. P53694 [Pyronema omphalodes CBS 100304]
c127568.graph_c0	2.9716	Similar to Probable methylcobalamin:homocysteine methyltransferase; acc. no. Q975N4 [Pyronema omphalodes CBS 100304]
c107026.graph_c1	2.76101	hypothetical protein 0_9825_01, partial [Pinus radiata]
c76795.graph_c0	4.30136	Similar to Type II inositol 1,4,5-trisphosphate 5-phosphatase; acc. no. Q8K337 [Pyronema omphalodes CBS 100304]
c127606.graph_c0	2.38891	Similar to Cullin-1; acc. no. O13790 [Pyronema omphalodes CBS 100304]
c120418.graph_c0	1.41531	PREDICTED: peroxidase 11-like [Nelumbo nucifera]
c106144.graph_c0	1.85088	unnamed protein product [Tuber aestivum]
c127478.graph_c0	4.87526	Similar to UPF0591 membrane protein C15E1.02c; acc. no. Q9UTI9 [Pyronema omphalodes CBS 100304]
c113004.graph_c0	3.85258	unknown [Picea sitchensis]
c77989.graph_c0	2.18562	unnamed protein product [Tuber aestivum]
c66115.graph_c0	2.47166	Similar to S-(hydroxymethyl)glutathione dehydrogenase; acc. no. O74685 [Pyronema omphalodes CBS 100304]
c127469.graph_c0	1.3688	Similar to Class E vacuolar protein-sorting machinery protein HSE1; acc. no. Q0U6X7 [Pyronema omphalodes CBS 100304]
c107596.graph_c0	2.36987	Similar to Elongation factor 1-gamma; acc. no. Q6PE25 [Pyronema omphalodes CBS 100304]
c119676.graph_c0	3.09236	unknown [Picea sitchensis]
c126393.graph_c0	1.16187	Peroxidase superfamily protein [Theobroma cacao]
c67409.graph_c0	4.92841	Similar to Uncharacterized PH domain-containing protein C637.13c; acc. no. O94447 [Pyronema omphalodes CBS 100304]
c109161.graph_c0	1.83477	Similar to ATP-binding cassette sub-family A member 7; acc. no. Q91V24 [Pyronema omphalodes CBS 100304]
c95408.graph_c0	1.80651	Similar to Carboxylic acid transporter protein homolog; acc. no. P36035 [Pyronema omphalodes CBS 100304]
c96685.graph_c0	5.21519	bidirectional sugar transporter SWEET3b-like isoform X2 [Asparagus officinalis]
c122776.graph_c0	1.14028	unknown [Picea sitchensis]
c117351.graph_c0	2.0436	PREDICTED: putative transcription factor bHLH041 isoform X2 [Malus domestica]
c107504.graph_c0	1.52245	PREDICTED: receptor-like protein kinase HSL1 [Gossypium arboreum]
c105405.graph_c0	4.92841	unnamed protein product [Tuber aestivum]
c97821.graph_c0	7.79694	uncharacterized protein LOC112005172 [Quercus suber]
c120272.graph_c0	1.74092	hypothetical protein BVRB_039800 [Beta vulgaris subsp. vulgaris]
c125221.graph_c0	1.5766	hypothetical protein ABT39_MTgene4734 (mitochondrion) [Picea glauca]
c117638.graph_c0	1.78795	hypothetical protein (mitochondrion) [Vicia faba]
c113294.graph_c0	5.57637	hypothetical protein JAAARDRAFT_62567 [Jaapia argillacea MUCL 33604]
c99918.graph_c0	2.65949	Similar to Uncharacterized acyltransferase vps66; acc. no. Q9US27 [Pyronema omphalodes CBS 100304]
c80095.graph_c0	2.21537	hypothetical protein ASPTUDRAFT_168895 [Aspergillus tubingensis CBS 134.48]
c114311.graph_c0	1.81477	YUCCA2 [Marchantia polymorpha]
c124981.graph_c2	1.84903	Similar to Mannan endo-1,6-alpha-mannosidase DCW1; acc. no. P36091 [Pyronema omphalodes CBS 100304]
c113260.graph_c0	3.20155	predicted protein [Fibroporia radiculosa]
c108934.graph_c0	1.1669	leucine rich repeat-like protein, partial [Picea sitchensis]
c94896.graph_c0	2.4854	Similar to Transcription factor SMP1; acc. no. P38128 [Pyronema omphalodes CBS 100304]
c97978.graph_c0	2.32862	unnamed protein product [Tuber aestivum]
c127459.graph_c0	1.63084	Similar to ATPase inhibitor, mitochondrial; acc. no. P01097 [Pyronema omphalodes CBS 100304]
c67310.graph_c0	2.51608	unnamed protein product [Tuber aestivum]
c66402.graph_c0	2.62158	Similar to Acetyl-coenzyme A synthetase; acc. no. P16928 [Pyronema omphalodes CBS 100304]
c110073.graph_c0	6.36183	hypothetical protein CL973Contig1_04, partial [Pinus taeda]
c115325.graph_c1	4.87947	LRR receptor-like serine/threonine-protein kinase RCH1 [Amborella trichopoda]
c91709.graph_c0	6.28875	Similar to hypothetical protein [Tuber melanosporum Mel28]; acc. no. XP_002838959 [Pyronema omphalodes CBS 100304]
c118538.graph_c0	1.10215	unknown [Picea sitchensis]
c126803.graph_c1	1.78147	Putative acetylglucosaminyltransferase EXT1 [Klebsormidium nitens]
c115769.graph_c0	2.95378	desiccation-related protein PCC13-62 [Amborella trichopoda]
c109171.graph_c0	2.14738	Similar to G1/S-specific cyclin CCN1; acc. no. Q59YH3 [Pyronema omphalodes CBS 100304]
c90479.graph_c0	1.48867	Similar to Heat shock protein STI1; acc. no. P15705 [Pyronema omphalodes CBS 100304]
c102248.graph_c0	4.36697	Similar to Uncharacterized protein YLL056C; acc. no. Q12177 [Pyronema omphalodes CBS 100304]
c116424.graph_c0	1.5766	unknown [Picea sitchensis]
c119179.graph_c2	1.00225	UDP-glycosyltransferase UGT2 [Picea glauca]
c81629.graph_c0	2.55644	hypothetical protein AJ80_06578 [Polytolypa hystricis UAMH7299]
c129115.graph_c0	2.93617	Similar to Peroxisome biosynthesis protein PAS1; acc. no. P46463 [Pyronema omphalodes CBS 100304]
c119283.graph_c0	1.84272	unnamed protein product [Tuber aestivum]
c91853.graph_c1	3.24421	unnamed protein product [Tuber aestivum]
c92778.graph_c0	2.0436	Similar to Altered inheritance of mitochondria protein 9, mitochondrial; acc. no. C5DBS6 [Pyronema omphalodes CBS 100304]
c96520.graph_c0	3.16453	hypothetical protein [Tuber melanosporum Mel28]
c80455.graph_c0	2.28737	hypothetical protein [Tuber melanosporum Mel28]
c107797.graph_c0	2.52065	Similar to hypothetical protein [Tuber melanosporum Mel28]; acc. no. XP_002837780 [Pyronema omphalodes CBS 100304]
c118317.graph_c1	1.77249	hypothetical protein LPUS_04668 [Umbilicaria pustulata]
c113527.graph_c0	1.47176	caffeic acid ortho-methyltransferase [Pinus radiata]
c127889.graph_c0	2.55917	Similar to Protein SERAC1; acc. no. Q96JX3 [Pyronema omphalodes CBS 100304]
c120773.graph_c1	2.13859	late embryogenesis abundant protein, partial [Picea glauca]
c120241.graph_c2	1.13762	unknown [Picea sitchensis]
c126570.graph_c0	1.10338	phosphate transporter PHO1 homolog 1 [Amborella trichopoda]
c65986.graph_c0	2.66474	Similar to Structural protein MDM1; acc. no. Q01846 [Pyronema omphalodes CBS 100304]
c100757.graph_c0	2.52913	Similar to RNA-binding protein rsd1; acc. no. O13845 [Pyronema omphalodes CBS 100304]
c92189.graph_c0	1.12182	unknown [Picea sitchensis]
c90493.graph_c0	2.27867	Similar to hypothetical protein PAAG_03134 [Paracoccidioides brasiliensis Pb01]; acc. no. XP_002794589 [Pyronema omphalodes CBS 100304]
c119528.graph_c0	1.45916	endoglucanase [Pinus taeda]
c66442.graph_c0	6.43138	hypothetical protein 0_741_02, partial [Pinus taeda]
c127780.graph_c0	2.45871	Similar to Cell pattern formation-associated protein stuA; acc. no. P36011 [Pyronema omphalodes CBS 100304]
c82553.graph_c0	6.73349	hypothetical protein SBOR_8168 [Sclerotinia borealis F-4128]
c104314.graph_c0	1.49171	polyubiquitin, partial [Rhodotorula sp. JG-1b]
c66302.graph_c0	2.05619	Similar to Glucan 1,3-beta-glucosidase; acc. no. P15703 [Pyronema omphalodes CBS 100304]
c96482.graph_c1	1.3201	Similar to General amino-acid permease GAP1; acc. no. P19145 [Pyronema omphalodes CBS 100304]
c96471.graph_c0	2.04596	Similar to hypothetical protein [Tuber melanosporum Mel28]; acc. no. XP_002836205 [Pyronema omphalodes CBS 100304]
c127452.graph_c0	1.68294	Similar to Ras-like GTP-binding protein rhoA; acc. no. Q22038 [Pyronema omphalodes CBS 100304]
c115163.graph_c0	1.69966	--
c117247.graph_c0	1.16679	unknown [Picea sitchensis]
c66559.graph_c0	2.05948	Similar to Pyruvate dehydrogenase E1 component subunit alpha, mitochondrial; acc. no. Q10489 [Pyronema omphalodes CBS 100304]
c76112.graph_c1	3.14435	Similar to Trehalose phosphorylase; acc. no. A6YRN9 [Pyronema omphalodes CBS 100304]
c120705.graph_c1	1.06598	unknown [Picea sitchensis]
c112450.graph_c2	1.17658	unknown [Picea sitchensis]
c118766.graph_c1	1.90513	Similar to Cytochrome P450 67; acc. no. O00061 [Pyronema omphalodes CBS 100304]
c66385.graph_c0	2.50215	Similar to Dynein light chain LC6, flagellar outer arm; acc. no. O02414 [Pyronema omphalodes CBS 100304]
c118619.graph_c0	1.12112	unknown [Picea sitchensis]
c94481.graph_c0	2.03073	Similar to Dolichol-phosphate mannosyltransferase; acc. no. O14466 [Pyronema omphalodes CBS 100304]
c121904.graph_c0	1.56906	unknown [Picea sitchensis]
c96912.graph_c0	8.01085	PREDICTED: UPF0481 protein At3g47200 [Erythranthe guttata]
c114076.graph_c0	2.13779	unknown [Picea sitchensis]
c127430.graph_c0	1.4062	Similar to Cystathionine gamma-lyase; acc. no. P31373 [Pyronema omphalodes CBS 100304]
c127858.graph_c0	2.36987	Similar to L-type lectin-like domain-containing protein C126.08c; acc. no. O94401 [Pyronema omphalodes CBS 100304]
c125803.graph_c0	1.07244	unknown [Picea sitchensis]
c87087.graph_c0	4.08447	Similar to hypothetical protein [Tuber melanosporum Mel28]; acc. no. XP_002837556 [Pyronema omphalodes CBS 100304]
c117729.graph_c2	3.58643	unknown [Picea sitchensis]
c125916.graph_c2	3.20709	Similar to Alcohol dehydrogenase 1; acc. no. P41747 [Pyronema omphalodes CBS 100304]
c122218.graph_c1	1.16527	PREDICTED: bark storage protein A-like [Ziziphus jujuba]
c127057.graph_c0	1.20403	Glycosyl transferase [Macleaya cordata]
c118360.graph_c0	1.33839	unknown [Picea sitchensis]
c96896.graph_c0	3.82909	Similar to Probable 3-hydroxymethyl-3-methylglutaryl-CoA lyase 2; acc. no. Q8JZS7 [Pyronema omphalodes CBS 100304]
c110748.graph_c0	3.31573	unknown [Picea sitchensis]
c117289.graph_c0	1.4038	unknown [Picea sitchensis]
c84204.graph_c0	4.87947	cytochrome P450 [Phanerochaete chrysosporium]
c97822.graph_c0	7.19295	unknown [Picea sitchensis]
c110430.graph_c0	3.37888	unknown [Picea sitchensis]
c101575.graph_c0	1.75639	hypothetical protein BCR37DRAFT_414939 [Protomyces lactucaedebilis]
c66608.graph_c0	2.29332	hypothetical protein [Tuber melanosporum Mel28]
c125726.graph_c0	1.04966	glyoxal oxidase [Moniliophthora roreri MCA 2997]
c111438.graph_c0	1.12949	nonsymbiotic hemoglobin [Lotus japonicus]
c110220.graph_c0	3.14508	hypothetical protein, partial [Pinus taeda]
c126133.graph_c0	1.3196	--
c124238.graph_c1	1.55113	hypothetical protein BVRB_037930, partial [Beta vulgaris subsp. vulgaris]
c105818.graph_c0	1.66501	Similar to Mannan endo-1,6-alpha-mannosidase DCW1; acc. no. P36091 [Pyronema omphalodes CBS 100304]
c120698.graph_c1	1.41102	unknown [Picea sitchensis]
c95977.graph_c0	3.63669	hypothetical protein [Tuber melanosporum Mel28]
c126400.graph_c0	1.39146	hypothetical protein AXG93_3042s1110 [Marchantia polymorpha subsp. ruderalis]
c85235.graph_c0	1.1148	Similar to Endopolyphosphatase; acc. no. Q9P3S1 [Pyronema omphalodes CBS 100304]
c121724.graph_c0	1.35637	unknown [Picea sitchensis]
c87925.graph_c0	5.23111	Similar to hypothetical protein [Tuber melanosporum Mel28]; acc. no. XP_002841971 [Pyronema omphalodes CBS 100304]
c127346.graph_c0	5.58878	hypothetical protein HMPREF1541_01055 [Cyphellophora europaea CBS 101466]
c96954.graph_c0	1.684	--
c66580.graph_c0	3.15105	Similar to Uncharacterized protein C1683.06c; acc. no. Q9P6J4 [Pyronema omphalodes CBS 100304]
c118998.graph_c0	1.08231	chitinase A [Cycas revoluta]
c100509.graph_c0	3.91359	Ca2+/calmodulin-dependent protein kinase [Aureobasidium namibiae CBS 147.97]
c86835.graph_c0	3.4482	Similar to hypothetical protein [Tuber melanosporum Mel28]; acc. no. XP_002839990 [Pyronema omphalodes CBS 100304]
c124176.graph_c0	1.3196	LRR receptor-like serine/threonine-protein kinase IOS1 [Quercus suber]
c110569.graph_c1	6.57661	LOB domain-containing protein 4 [Quercus suber]
c94936.graph_c0	1.66501	hypothetical protein [Tuber melanosporum Mel28]
c117525.graph_c0	1.9713	PREDICTED: cysteine-rich receptor-like protein kinase 42 [Elaeis guineensis]
c116548.graph_c0	1.36955	unknown [Picea sitchensis]
c110234.graph_c0	3.78176	conserved hypothetical protein [Talaromyces stipitatus ATCC 10500]
c125035.graph_c0	1.31826	unknown [Picea sitchensis]
c126946.graph_c0	1.02656	putative CC-NBS-LRR protein, partial [Pinus monticola]
c115885.graph_c0	1.32926	MYB-like transcriptional factor MBF1 [Picea mariana]
c112691.graph_c1	3.89836	RecName: Full=(E)-gamma-bisabolene synthase; Short=PmeTPS3
c118641.graph_c0	2.41806	PREDICTED: heat shock cognate 70 kDa protein 2 [Theobroma cacao]
c116044.graph_c0	3.85113	D-xylulose 5-phosphate/D-fructose 6-phosphate phosphoketolase [Meliniomyces bicolor E]
c92922.graph_c0	1.63661	R2R3MYB27 [Ginkgo biloba]
c116397.graph_c0	1.03472	probable pectinesterase 53 [Durio zibethinus]
c82305.graph_c0	3.01291	Similar to hypothetical protein [Tuber melanosporum Mel28]; acc. no. XP_002838189 [Pyronema omphalodes CBS 100304]
c96877.graph_c0	2.20556	Similar to Next to BRCA1 gene 1 protein; acc. no. Q5RC94 [Pyronema omphalodes CBS 100304]
c96245.graph_c0	6.54558	Alcohol dehydrogenase 1 [Neonectria ditissima]
c94688.graph_c0	5.15091	chitinase [Histoplasma capsulatum G186AR]
c95870.graph_c0	1.78629	hypothetical protein [Tuber melanosporum Mel28]
c109829.graph_c0	4.87947	hypothetical protein PENSPDRAFT_630319 [Peniophora sp. CONT]
c123598.graph_c0	2.68444	PREDICTED: basic 7S globulin 2-like [Nelumbo nucifera]
c122324.graph_c0	2.65082	unknown [Picea sitchensis]
c112408.graph_c0	4.98728	Similar to Zinc finger protein C25B8.19c; acc. no. Q9UTA1 [Pyronema omphalodes CBS 100304]
c122480.graph_c0	4.80799	Similar to Uncharacterized protein C32A11.02c; acc. no. Q10327 [Pyronema omphalodes CBS 100304]
c124891.graph_c0	1.75722	U-box protein [Cryptomeria japonica]
c127723.graph_c0	3.87492	Similar to hypothetical protein [Tuber melanosporum Mel28]; acc. no. XP_002835623 [Pyronema omphalodes CBS 100304]
c124473.graph_c0	1.78807	PREDICTED: pectinesterase 31 [Vitis vinifera]
c91570.graph_c0	2.32896	unnamed protein product [Tuber aestivum]
c105429.graph_c0	2.7529	Similar to Transcriptional adapter ADA2; acc. no. Q75LL6 [Pyronema omphalodes CBS 100304]
c112414.graph_c0	1.68754	unknown [Picea sitchensis]
c118847.graph_c1	1.6229	PREDICTED: 3-oxo-Delta(4,5)-steroid 5-beta-reductase [Cicer arietinum]
c88521.graph_c0	2.44791	Similar to Putative cation exchanger C3A12.06c; acc. no. P87122 [Pyronema omphalodes CBS 100304]
c120227.graph_c2	2.09217	Similar to Phosphoenolpyruvate carboxykinase [ATP]; acc. no. Q96UL8 [Pyronema omphalodes CBS 100304]
c108072.graph_c0	2.57288	hypothetical protein HMPREF1120_11008 (mitochondrion) [Exophiala dermatitidis NIH/UT8656]
c118988.graph_c1	2.32862	Similar to Metal homeostatis protein BSD2; acc. no. P38356 [Pyronema omphalodes CBS 100304]
c65824.graph_c0	3.80718	Similar to Putative alpha,alpha-trehalose-phosphate synthase [UDP-forming] 106 kDa subunit; acc. no. O14081 [Pyronema omphalodes CBS 100304]
c100000.graph_c0	2.66474	Similar to Methylsterol monooxygenase; acc. no. Q9UUH4 [Pyronema omphalodes CBS 100304]
c65774.graph_c0	3.73283	Similar to UPF0662 protein C30C2.08; acc. no. Q9P6K3 [Pyronema omphalodes CBS 100304]
c126699.graph_c2	1.46086	unknown [Picea sitchensis]
c127099.graph_c0	1.18895	unknown [Picea sitchensis]
c106131.graph_c0	2.2004	PREDICTED: protein NEN1 [Ziziphus jujuba]
c124220.graph_c0	1.072	unknown [Picea sitchensis]
c104572.graph_c0	1.87561	RecName: Full=Bifunctional pinoresinol-lariciresinol reductase 2; Short=PLR-Tp2; AltName: Full=(+)-lariciresinol reductase; AltName: Full=(+)-pinoresinol reductase; AltName: Full=(-)-pinoresinol reductase
c124619.graph_c0	3.42194	LRK1 [Pinus tabuliformis]
c66050.graph_c0	5.30709	unnamed protein product [Tuber aestivum]
c115262.graph_c0	2.06163	hypothetical protein AOL_s00212g1 [Arthrobotrys oligospora ATCC 24927]
c108596.graph_c0	5.80321	predicted protein [Hordeum vulgare subsp. vulgare]
c120978.graph_c1	1.27362	hypothetical protein [Tuber melanosporum Mel28]
c119715.graph_c1	2.66366	unknown [Picea sitchensis]
c107277.graph_c0	1.38304	hypothetical protein COLO4_35527 [Corchorus olitorius]
c107513.graph_c0	2.32921	Similar to E3 ubiquitin-protein ligase RNF115; acc. no. Q9Y4L5 [Pyronema omphalodes CBS 100304]
c77731.graph_c0	5.02156	Similar to hypothetical protein [Tuber melanosporum Mel28]; acc. no. XP_002837008 [Pyronema omphalodes CBS 100304]
c111638.graph_c0	1.82712	Similar to hypothetical protein [Tuber melanosporum Mel28]; acc. no. XP_002840131 [Pyronema omphalodes CBS 100304]
c63576.graph_c0	2.89433	hypothetical protein Z518_00397 [Rhinocladiella mackenziei CBS 650.93]
c109862.graph_c0	1.51425	Similar to Citrate synthase, peroxisomal; acc. no. Q8MQU6 [Pyronema omphalodes CBS 100304]
c114529.graph_c1	1.67848	Similar to Multidrug resistance protein 1A; acc. no. P21447 [Pyronema omphalodes CBS 100304]
c124637.graph_c0	1.20047	unknown [Picea sitchensis]
c107978.graph_c0	3.82909	unknown [Picea sitchensis]
c125833.graph_c4	2.18233	PREDICTED: tetrahydrocannabinolic acid synthase [Theobroma cacao]
c91328.graph_c0	2.47089	Similar to Low affinity vacuolar monovalent cation/H(+) antiporter; acc. no. P42839 [Pyronema omphalodes CBS 100304]
c66296.graph_c0	2.03941	Similar to hypothetical protein AOL_s00188g86 [Arthrobotrys oligospora ATCC 24927]; acc. no. EGX44748 [Pyronema omphalodes CBS 100304]
c126114.graph_c0	1.77696	unknown [Picea sitchensis]
c113995.graph_c0	1.37961	unknown [Picea sitchensis]
c114609.graph_c0	1.21542	unknown [Picea sitchensis]
c84396.graph_c0	1.3688	Protein of unknown function [Pyronema omphalodes CBS 100304]
c123896.graph_c0	2.39685	unknown [Picea sitchensis]
c82114.graph_c0	2.51608	1-aminocyclopropane-1-carboxylate synthase 1, partial [Pinus sylvestris]
c127539.graph_c0	2.76101	Similar to Damage response protein 1; acc. no. Q12091 [Pyronema omphalodes CBS 100304]
c102395.graph_c0	2.00639	Similar to Putative metallocarboxypeptidase ecm14; acc. no. A7EUC0 [Pyronema omphalodes CBS 100304]
c79625.graph_c0	5.30709	Similar to Alkaline phosphatase D; acc. no. P42251 [Pyronema omphalodes CBS 100304]
c116346.graph_c0	1.30409	unknown [Picea sitchensis]
c90761.graph_c0	6.21178	Similar to Conidiation-specific protein 10; acc. no. P10713 [Pyronema omphalodes CBS 100304]
c128924.graph_c0	5.19157	Catalase [Macrophomina phaseolina MS6]
c120253.graph_c0	1.10375	unknown [Picea sitchensis]
c125275.graph_c1	5.41405	LOW QUALITY PROTEIN: probable linoleate 9S-lipoxygenase 5 [Phalaenopsis equestris]
c67372.graph_c0	2.8981	hypothetical protein SS1G_00267 [Sclerotinia sclerotiorum 1980 UF-70]
c111647.graph_c1	4.25026	uncharacterized protein LOC110601316 [Manihot esculenta]
c125412.graph_c0	1.46562	unknown [Picea sitchensis]
c96610.graph_c0	4.02586	Similar to DNA polymerase delta subunit 4; acc. no. O59835 [Pyronema omphalodes CBS 100304]
c93052.graph_c0	1.71233	Similar to hypothetical protein [Tuber melanosporum Mel28]; acc. no. XP_002839397 [Pyronema omphalodes CBS 100304]
c66245.graph_c0	2.64393	Similar to Fructose-1,6-bisphosphatase; acc. no. P09201 [Pyronema omphalodes CBS 100304]
c100255.graph_c0	3.39008	acid beta-fructofuranosidase 1, vacuolar-like [Prunus avium]
c92888.graph_c0	3.05487	Similar to Uncharacterized protein C23C11.17; acc. no. O13920 [Pyronema omphalodes CBS 100304]
c94456.graph_c1	3.10212	--
c109552.graph_c0	2.78506	unnamed protein product [Tuber aestivum]
c66711.graph_c0	2.24453	Similar to Transmembrane protein 184 homolog C30D11.06c; acc. no. Q09906 [Pyronema omphalodes CBS 100304]
c92246.graph_c1	1.72253	Similar to Protein PLANT CADMIUM RESISTANCE 7; acc. no. Q9LS43 [Pyronema omphalodes CBS 100304]
c111621.graph_c0	3.52933	hypothetical protein CERSUDRAFT_112219 [Gelatoporia subvermispora B]
c125004.graph_c2	1.93721	unknown [Picea sitchensis]
c125833.graph_c3	2.18562	putative berberine bridge enzyme, partial [Papaver bracteatum]
c117973.graph_c0	3.08015	unknown [Picea sitchensis]
c92187.graph_c0	3.13114	Similar to 1,3-beta-glucanosyltransferase gel1; acc. no. B0XT72 [Pyronema omphalodes CBS 100304]
c110889.graph_c0	3.63669	hypothetical protein A0H81_02966 [Grifola frondosa]
c94912.graph_c0	5.74976	Similar to Sterol 3-beta-glucosyltransferase; acc. no. P0CN91 [Pyronema omphalodes CBS 100304]
c80566.graph_c1	2.64166	Similar to Uncharacterized glycosyl hydrolase YIR007W; acc. no. P40566 [Pyronema omphalodes CBS 100304]
c78907.graph_c0	2.42584	hypothetical protein VE00_08843 [Pseudogymnoascus sp. WSF 3629]
c127607.graph_c0	5.77673	hypothetical protein [Tuber melanosporum Mel28]
c119988.graph_c1	1.20991	predicted protein [Physcomitrella patens]
c121581.graph_c0	1.23963	unknown [Picea sitchensis]
c113674.graph_c0	4.65403	unknown [Picea sitchensis]
c82628.graph_c0	1.40573	Similar to Mannitol-1-phosphate 5-dehydrogenase; acc. no. Q9CLY7 [Pyronema omphalodes CBS 100304]
c118591.graph_c0	1.41012	Similar to hypothetical protein [Tuber melanosporum Mel28]; acc. no. XP_002835446 [Pyronema omphalodes CBS 100304]
c115143.graph_c1	2.04596	unnamed protein product [Coffea canephora]
c109183.graph_c0	1.31586	universal stress protein A-like protein [Arachis duranensis]
c106709.graph_c1	1.28165	hypothetical protein A0H81_15005 [Grifola frondosa]
c127924.graph_c0	2.47466	Similar to Serine/threonine-protein kinase hal4; acc. no. O14019 [Pyronema omphalodes CBS 100304]
c95783.graph_c0	2.51608	Protein of unknown function [Pyronema omphalodes CBS 100304]
c97178.graph_c1	3.28862	unnamed protein product [Tuber aestivum]
c119499.graph_c0	1.34	unknown [Picea sitchensis]
c111352.graph_c0	6.08801	PREDICTED: probable vacuolar amino acid transporter YPQ1 isoform X2 [Daucus carota subsp. sativus]
c90364.graph_c0	2.2004	unnamed protein product [Tuber aestivum]
c107078.graph_c0	1.50775	Similar to 4-hydroxyphenylpyruvate dioxygenase; acc. no. Q1E803 [Pyronema omphalodes CBS 100304]
c93020.graph_c0	3.73283	Similar to Uncharacterized acyltransferase C428.14; acc. no. O94361 [Pyronema omphalodes CBS 100304]
c67432.graph_c0	2.32896	Similar to Uncharacterized transcriptional regulatory protein C530.05; acc. no. O59741 [Pyronema omphalodes CBS 100304]
c107725.graph_c0	1.73756	abscisic acid 8&apos;-hydroxylase 1-like [Manihot esculenta]
c127103.graph_c0	1.05956	unknown [Picea sitchensis]
c126977.graph_c0	1.80223	unknown [Picea sitchensis]
c121055.graph_c1	2.81103	zinc finger family-like protein, partial [Picea sitchensis]
c128319.graph_c0	3.00752	Similar to Vacuolar protein sorting-associated protein 13; acc. no. Q07878 [Pyronema omphalodes CBS 100304]
c80011.graph_c0	2.27873	Similar to 3-ketoacyl-CoA thiolase, peroxisomal; acc. no. Q05493 [Pyronema omphalodes CBS 100304]
c114923.graph_c0	6.84224	hypothetical protein HETIRDRAFT_30822 [Heterobasidion irregulare TC 32-1]
c123979.graph_c0	1.50627	Similar to Probable glucose transporter rco-3; acc. no. Q92253 [Pyronema omphalodes CBS 100304]
c122259.graph_c0	1.76786	ZIP Zinc transporter [Cryptomeria japonica]
c84252.graph_c0	1.5988	Similar to Altered inheritance of mitochondria protein 18, mitochondrial; acc. no. Q6BN19 [Pyronema omphalodes CBS 100304]
c66348.graph_c0	5.9554	Similar to Endo-1,3(4)-beta-glucanase 1; acc. no. Q9UT45 [Pyronema omphalodes CBS 100304]
c78818.graph_c0	2.7789	Similar to Metacaspase-1A; acc. no. B0XPP3 [Pyronema omphalodes CBS 100304]
c101870.graph_c0	2.75655	PREDICTED: uncharacterized protein LOC109329191 [Lupinus angustifolius]
c125781.graph_c1	1.2877	maturase (chloroplast) [Larix decidua]
c93210.graph_c0	2.50764	hypothetical protein ASPVEDRAFT_46910 [Aspergillus versicolor CBS 583.65]
c114306.graph_c0	3.14306	unknown [Picea sitchensis]
c126216.graph_c1	1.02667	unknown [Picea sitchensis]
c127388.graph_c0	9.49998	hypothetical protein VFPFJ_06602 [Purpureocillium lilacinum]
c103460.graph_c0	3.05487	Similar to TBC domain-containing protein C23D3.03c; acc. no. Q09844 [Pyronema omphalodes CBS 100304]
c104243.graph_c0	2.55495	Similar to E3 ubiquitin-protein ligase complex slx8-rfp subunit rfp1; acc. no. O13826 [Pyronema omphalodes CBS 100304]
c106724.graph_c0	3.63669	unknown [Picea sitchensis]
c128681.graph_c0	2.47166	Similar to Uncharacterized transcriptional regulatory protein C320.03; acc. no. O59780 [Pyronema omphalodes CBS 100304]
c81251.graph_c0	2.35915	Similar to Short coiled-coil protein homolog; acc. no. A8NJZ7 [Pyronema omphalodes CBS 100304]
c113573.graph_c0	2.72126	unknown [Picea sitchensis]
c112588.graph_c0	9.64061	--
c104413.graph_c1	2.55757	Similar to conserved hypothetical protein [Coccidioides posadasii C735 delta SOWgp]; acc. no. XP_003068825 [Pyronema omphalodes CBS 100304]
c96485.graph_c0	3.53966	hypothetical protein K443DRAFT_10389 [Laccaria amethystina LaAM-08-1]
c112157.graph_c0	1.15687	unknown [Picea sitchensis]
c121220.graph_c0	2.31559	unknown [Picea sitchensis]
c124372.graph_c0	1.69716	uncharacterized protein LOC18429037 [Amborella trichopoda]
c120050.graph_c0	1.90792	--
c121860.graph_c4	1.8605	Similar to Cysteine dioxygenase; acc. no. Q5RLY7 [Pyronema omphalodes CBS 100304]
c66327.graph_c0	4.65657	Similar to Cyanate hydratase; acc. no. C8VCM2 [Pyronema omphalodes CBS 100304]
c116143.graph_c0	4.81452	unknown [Picea sitchensis]
c112450.graph_c1	2.85125	Protein of unknown function [Pyronema omphalodes CBS 100304]
c108482.graph_c0	2.47675	unnamed protein product [Tuber aestivum]
c92385.graph_c1	3.68217	hypothetical protein [Tuber melanosporum Mel28]
c76172.graph_c0	3.05487	Similar to NAD-dependent protein deacetylase hst4; acc. no. Q5BE04 [Pyronema omphalodes CBS 100304]
c114572.graph_c0	2.68117	cytochrome P450 90B1-like, partial [Durio zibethinus]
c66342.graph_c0	1.3201	Similar to Guanine nucleotide-binding protein subunit gamma; acc. no. Q7RWT0 [Pyronema omphalodes CBS 100304]
c84771.graph_c0	2.55337	hypothetical protein UCREL1_9387 [Eutypa lata UCREL1]
c127948.graph_c0	3.05686	Similar to Probable methylcrotonoyl-CoA carboxylase beta chain, mitochondrial; acc. no. Q9V9A7 [Pyronema omphalodes CBS 100304]
c66301.graph_c0	2.94308	MFS quinate transporter [Blastomyces dermatitidis ER-3]
c108954.graph_c1	2.68825	hypothetical protein [Tuber melanosporum Mel28]
c114780.graph_c0	2.63287	uncharacterized protein LOC109716733 [Ananas comosus]
c87349.graph_c0	1.9672	Similar to Probable beta-glucosidase A; acc. no. Q2UUD6 [Pyronema omphalodes CBS 100304]
c116177.graph_c0	1.1007	unknown [Picea sitchensis]
c101805.graph_c0	1.61609	Similar to Serine/threonine-protein kinase gad8; acc. no. Q9P7J8 [Pyronema omphalodes CBS 100304]
c120264.graph_c0	1.83987	Lipid transfer protein [Medicago truncatula]
c126840.graph_c0	3.93153	unknown [Picea sitchensis]
c117905.graph_c0	2.41458	unknown [Picea sitchensis]
c127609.graph_c0	4.00426	Similar to hypothetical protein [Tuber melanosporum Mel28]; acc. no. XP_002842441 [Pyronema omphalodes CBS 100304]
c124441.graph_c0	2.80683	unknown [Picea sitchensis]
c127406.graph_c0	3.81193	Similar to conserved hypothetical protein [Ajellomyces dermatitidis SLH14081]; acc. no. XP_002621719 [Pyronema omphalodes CBS 100304]
c96939.graph_c0	2.65692	Similar to Protein MNN4; acc. no. P36044 [Pyronema omphalodes CBS 100304]
c116784.graph_c0	1.03711	unknown [Picea sitchensis]
c125023.graph_c1	1.21307	unknown [Picea sitchensis]
c121795.graph_c1	1.32267	probable long-chain-alcohol O-fatty-acyltransferase 5 [Amborella trichopoda]

## Sheet: T01_vs_T03.down.annotation
#ID	log2FC	annotation
c125018.graph_c4	-4.87809	hypothetical protein FAVG1_05841 [Fusarium avenaceum]
c110490.graph_c0	-2.51432	Peptidase M20 domain-containing protein 2 [Hypsizygus marmoreus]
c113962.graph_c0	-1.54472	hypothetical protein PILCRDRAFT_61976 [Piloderma croceum F 1598]
c128245.graph_c0	-5.35971	hypothetical protein PITC_037340 [Penicillium italicum]
c128014.graph_c0	-5.35971	hypothetical protein PEX2_075950 [Penicillium expansum]
c78138.graph_c0	-5.79777	unknown [Picea sitchensis]
c109874.graph_c0	-2.86434	predicted protein [Fibroporia radiculosa]
c115435.graph_c0	-1.9816	unknown [Picea sitchensis]
c111911.graph_c0	-2.30531	unknown [Picea sitchensis]
c120235.graph_c0	-1.01171	kinesin 14-IIIa protein [Marsilea vestita]
c106518.graph_c2	-3.67194	hypothetical protein ACRE_070980 [Acremonium chrysogenum ATCC 11550]
c116055.graph_c0	-2.69889	hypothetical protein AJ80_09112 [Polytolypa hystricis UAMH7299]
c65381.graph_c0	-5.59531	hypothetical protein PENANT_c017G02750 [Penicillium antarcticum]
c125168.graph_c1	-1.10677	unknown [Picea sitchensis]
c90445.graph_c0	-4.90734	hypothetical protein ACN42_g4239 [Penicillium freii]
c122661.graph_c2	-2.30893	putative alanine aminotransferase [Moniliophthora roreri]
c111506.graph_c0	-1.75099	unknown [Picea sitchensis]
c118486.graph_c1	-1.94678	unknown [Picea sitchensis]
c115202.graph_c0	-1.25547	unknown [Picea sitchensis]
c90689.graph_c0	-6.02992	hypothetical protein PENSOL_c039G06178 [Penicillium solitum]
c111513.graph_c0	-3.66666	hypothetical protein JAAARDRAFT_128206 [Jaapia argillacea MUCL 33604]
c88258.graph_c0	-8.1735	Glucose/ribitol dehydrogenase [Penicillium griseofulvum]
c106566.graph_c0	-1.60556	YABBY transcription factor [Pseudotsuga menziesii]
c119210.graph_c0	-1.79687	unknown [Picea sitchensis]
c115818.graph_c0	-1.49084	unknown [Picea sitchensis]
c110904.graph_c1	-1.91907	hypothetical protein SELMODRAFT_269987 [Selaginella moellendorffii]
c115465.graph_c1	-1.54924	R2R3MYB28 [Ginkgo biloba]
c113724.graph_c0	-1.8396	hypothetical protein JAAARDRAFT_123980 [Jaapia argillacea MUCL 33604]
c122244.graph_c0	-1.42966	AAA ATPase [Wolfiporia cocos MD-104 SS10]
c79861.graph_c0	-5.48231	DEAD-box ATP-dependent RNA helicase 22 [Dendrobium catenatum]
c113272.graph_c0	-1.6982	hypothetical protein AGABI1DRAFT_124630 [Agaricus bisporus var. burnettii JB137-S8]
c123465.graph_c0	-1.41115	hypothetical protein HETIRDRAFT_316497 [Heterobasidion irregulare TC 32-1]
c128355.graph_c0	-6.10817	hypothetical protein PENANT_c009G00067 [Penicillium antarcticum]
c106417.graph_c0	-2.25229	hypothetical protein SERLADRAFT_386752 [Serpula lacrymans var. lacrymans S7.9]
c99125.graph_c0	-2.63062	NB-ARC [Pinus tabuliformis]
c128066.graph_c0	-6.13334	hypothetical protein PENPOL_c011G03608 [Penicillium polonicum]
c119504.graph_c0	-3.39363	heat shock protein 70 [Armillaria gallica]
c118697.graph_c1	-1.3004	unknown [Picea sitchensis]
c119919.graph_c0	-4.98015	hypothetical protein DAEQUDRAFT_769698 [Daedalea quercina L-15889]
c116503.graph_c0	-2.07398	60S acidic ribosomal protein P0 [Dichomitus squalens LYAD-421 SS1]
c94446.graph_c0	-5.88926	Pc21g13530 [Penicillium rubens Wisconsin 54-1255]
c94780.graph_c0	-5.8594	hypothetical protein PENVUL_c040G06825 [Penicillium vulpinum]
c110111.graph_c0	-2.5254	hypothetical protein CY34DRAFT_178868 [Suillus luteus UH-Slu-Lm8-n1]
c109054.graph_c0	-1.56044	unknown [Picea sitchensis]
c113745.graph_c0	-1.13635	hypothetical protein 0_9548_01, partial [Pinus taeda]
c116914.graph_c0	-1.70171	unknown [Picea sitchensis]
c124656.graph_c0	-1.5006	unknown [Picea sitchensis]
c76186.graph_c0	-6.42591	hypothetical protein PENPOL_c003G08059 [Penicillium polonicum]
c123954.graph_c0	-3.29133	PREDICTED: disease resistance RPP13-like protein 4 [Citrus sinensis]
c123921.graph_c0	-1.37009	tubby-like protein 4 [Amborella trichopoda]
c110370.graph_c0	-2.04129	Methylthioribose-1-phosphate isomerase [Obba rivulosa]
c111919.graph_c0	-2.34924	hypothetical protein AZE42_05907 [Rhizopogon vesiculosus]
c123381.graph_c0	-1.14315	unknown [Picea sitchensis]
c113141.graph_c0	-1.78557	protein terminal ear1 [Amborella trichopoda]
c121881.graph_c1	-2.4831	hypothetical protein 2_6183_01, partial [Pinus radiata]
c114548.graph_c0	-2.40482	PREDICTED: uncharacterized protein LOC103978555 isoform X2 [Musa acuminata subsp. malaccensis]
c124055.graph_c0	-1.11193	hypothetical protein SELMODRAFT_402429 [Selaginella moellendorffii]
c112921.graph_c0	-1.81861	malate dehydrogenase [Rhizopogon vinicolor AM-OR11-026]
c80298.graph_c0	-4.85408	protein LTV1 homolog isoform X1 [Spinacia oleracea]
c98598.graph_c0	-3.00847	hypothetical protein M413DRAFT_358456 [Hebeloma cylindrosporum h7]
c113959.graph_c0	-1.19401	PREDICTED: uncharacterized protein LOC104593453 isoform X1 [Nelumbo nucifera]
c111741.graph_c0	-1.86553	hypothetical protein FIBSPDRAFT_9743 [Fibularhizoctonia sp. CBS 109695]
c123441.graph_c0	-1.1329	TCP1 [Pinus tabuliformis]
c66409.graph_c0	-8.37158	hypothetical protein PENPOL_c018G01906 [Penicillium polonicum]
c110571.graph_c0	-2.50148	unknown [Picea sitchensis]
c111404.graph_c0	-1.53366	vacuolar transporter chaperone 1 [Sistotremastrum niveocremeum HHB9708]
c108564.graph_c0	-2.50148	hypothetical protein WOLCODRAFT_139626 [Wolfiporia cocos MD-104 SS10]
c118390.graph_c0	-2.04762	hypothetical protein PAXINDRAFT_167347 [Paxillus involutus ATCC 200175]
c103777.graph_c0	-5.31642	hypothetical protein GLOTRDRAFT_137867 [Gloeophyllum trabeum ATCC 11539]
c109994.graph_c0	-1.95442	unknown [Picea sitchensis]
c128491.graph_c0	-5.17814	hypothetical protein PENARI_c017G03192 [Penicillium arizonense]
c123526.graph_c0	-1.24053	hypothetical protein PYCCODRAFT_1372865 [Trametes coccinea BRFM310]
c125928.graph_c0	-1.15944	related to HSP80 heat shock protein 80 [Serendipita indica DSM 11827]
c120154.graph_c0	-3.0255	unknown [Picea sitchensis]
c105569.graph_c0	-1.10507	unknown [Picea sitchensis]
c120025.graph_c0	-3.80183	uncharacterized protein LOC18427070 [Amborella trichopoda]
c124530.graph_c0	-4.5567	Putative UPF0481 protein At3g02645 family [Cajanus cajan]
c117184.graph_c0	-2.63875	PREDICTED: bidirectional sugar transporter SWEET3-like [Nelumbo nucifera]
c107066.graph_c0	-2.89668	DUF1768-domain-containing protein [Armillaria solidipes]
c68163.graph_c0	-6.38458	hypothetical protein PENNAL_c0074G06648 [Penicillium nalgiovense]
c109509.graph_c0	-2.21444	hypothetical protein CY34DRAFT_162097 [Suillus luteus UH-Slu-Lm8-n1]
c118677.graph_c0	-1.99326	putative S-adenosyl-L-methionine-dependent methyltransferase [Macleaya cordata]
c86100.graph_c0	-3.90223	hypothetical protein WG66_4243 [Moniliophthora roreri]
c114234.graph_c0	-3.06366	unknown [Picea sitchensis]
c117564.graph_c2	-1.32003	RecName: Full=CASP-like protein 1U1; Short=PsCASPL1U1 [Picea sitchensis]
c118607.graph_c0	-1.61084	UDP-glucosyltransferase-like protein, partial [Picea sitchensis]
c127302.graph_c0	-1.059	unknown [Picea sitchensis]
c118014.graph_c0	-1.34252	Kinase [Zostera marina]
c118776.graph_c1	-1.46257	unknown [Picea sitchensis]
c101821.graph_c0	-5.59531	predicted protein [Physcomitrella patens]
c118441.graph_c0	-1.76888	Negative regulator of sexual conjugation and meiosis, partial [Grifola frondosa]
c119232.graph_c0	-2.29815	inorganic phosphate transporter [Heterobasidion irregulare TC 32-1]
c117682.graph_c0	-2.60288	hypothetical protein AN958_02485 [Leucoagaricus sp. SymC.cos]
c107205.graph_c0	-5.59531	putative cell wall protein [Diaporthe ampelina]
c129274.graph_c0	-5.22572	Protein of unknown function DUF1774, fungi [Penicillium expansum]
c105307.graph_c0	-2.73824	hypothetical protein PUNSTDRAFT_66515 [Punctularia strigosozonata HHB-11173 SS5]
c123636.graph_c0	-1.02097	PREDICTED: proline-rich protein 3-like [Malus domestica]
c98320.graph_c0	-3.209	hypothetical protein A0H81_11975 [Grifola frondosa]
c120323.graph_c0	-3.29065	unknown [Picea sitchensis]
c100996.graph_c0	-8.28999	BTB/POZ fold [Penicillium roqueforti FM164]
c125830.graph_c0	-1.33006	WSD1 [Pinus tabuliformis]
c118405.graph_c4	-4.63	hypothetical protein 2_6507_01, partial [Pinus taeda]
c96480.graph_c0	-8.64967	Protein of unknown function DUF3659 [Penicillium camemberti]
c113289.graph_c0	-1.59522	--
c96267.graph_c0	-5.91663	hypothetical protein ACN38_g2202 [Penicillium nordicum]
c126219.graph_c0	-1.29733	unknown [Picea sitchensis]
c115552.graph_c0	-2.60535	hypothetical protein PHLGIDRAFT_188897 [Phlebiopsis gigantea 11061_1 CR5-6]
c117966.graph_c1	-1.80335	unknown [Picea sitchensis]
c83524.graph_c0	-4.85408	hypothetical protein PENANT_c005G06250 [Penicillium antarcticum]
c118794.graph_c0	-2.31671	hypothetical protein J132_03043 [Termitomyces sp. J132]
c112339.graph_c0	-3.57886	Transporter, ABC superfamily (Breast cancer resistance protein) [Handroanthus impetiginosus]
c120188.graph_c0	-2.77047	PKA-like protein kinase [Heterobasidion irregulare TC 32-1]
c100606.graph_c0	-2.36684	hypothetical protein SERLA73DRAFT_180629 [Serpula lacrymans var. lacrymans S7.3]
c117236.graph_c0	-2.23362	glycoside hydrolase family 133 protein [Trametes coccinea BRFM310]
c120656.graph_c0	-1.08964	unknown [Picea sitchensis]
c66832.graph_c0	-6.4054	hypothetical protein PENARI_c034G12188 [Penicillium arizonense]
c108253.graph_c0	-3.49398	hypothetical protein CVT26_010986 [Gymnopilus dilepis]
c111102.graph_c0	-2.97666	hypothetical protein FOMPIDRAFT_1035706 [Fomitopsis pinicola FP-58527 SS1]
c109488.graph_c0	-4.5098	CHAT3 [Pinus tabuliformis]
c108154.graph_c0	-4.04788	hypothetical protein ARMSODRAFT_964583 [Armillaria solidipes]
c125609.graph_c0	-1.4152	Trehalose-phosphatase [Grifola frondosa]
c124102.graph_c0	-1.94608	unknown [Picea sitchensis]
c112733.graph_c0	-2.66825	unknown [Picea sitchensis]
c129300.graph_c0	-4.97038	putative catalase 1 [Diaporthe ampelina]
c103338.graph_c0	-4.31196	hypothetical protein TRAVEDRAFT_77115, partial [Trametes versicolor FP-101664 SS1]
c96834.graph_c0	-1.92207	synaptobrevin-like protein [Trametes versicolor FP-101664 SS1]
c119588.graph_c0	-2.25579	unknown [Picea sitchensis]
c109283.graph_c0	-1.33729	AMP-dependent synthetase/ligase [Macleaya cordata]
c120605.graph_c0	-1.8172	unknown [Picea sitchensis]
c111700.graph_c0	-1.08833	unknown [Picea sitchensis]
c120042.graph_c2	-1.34563	hypothetical protein AQUCO_04900147v1 [Aquilegia coerulea]
c117211.graph_c0	-2.03137	acid protease [Obba rivulosa]
c114016.graph_c0	-1.86946	unknown [Picea sitchensis]
c110328.graph_c0	-3.14256	hypothetical protein FVEG_02849 [Fusarium verticillioides 7600]
c107629.graph_c0	-1.90134	benzoquinone reductase [Pisolithus tinctorius Marx 270]
c129745.graph_c0	-5.07799	Pc22g20340 [Penicillium rubens Wisconsin 54-1255]
c122449.graph_c1	-4.99099	putative urea active transporter 1 [Grifola frondosa]
c111658.graph_c0	-1.25606	unknown [Picea sitchensis]
c105744.graph_c0	-2.08482	DUF914-domain-containing protein [Schizopora paradoxa]
c103988.graph_c0	-3.25424	unknown [Picea sitchensis]
c113633.graph_c0	-2.28187	hypothetical protein PAXINDRAFT_110483 [Paxillus involutus ATCC 200175]
c119403.graph_c1	-1.85251	unknown [Picea sitchensis]
c117161.graph_c4	-1.42267	PREDICTED: LRR receptor-like serine/threonine-protein kinase GSO1 [Nicotiana tabacum]
c127460.graph_c0	-8.1735	hypothetical protein PENNAL_c0022G05767 [Penicillium nalgiovense]
c121943.graph_c0	-1.007	peroxidase 17-like [Olea europaea var. sylvestris]
c122318.graph_c1	-1.55788	hypothetical protein PHYPA_028447 [Physcomitrella patens]
c117025.graph_c0	-2.12194	hypothetical protein PYCCODRAFT_1432467 [Trametes coccinea BRFM310]
c107481.graph_c0	-1.65266	hypothetical protein GSI_03689 [Ganoderma sinense ZZ0214-1]
c108769.graph_c0	-1.31476	putative 9-cis-epoxycarotenoid dioxygenase [Taxodium distichum]
c127801.graph_c0	-6.50517	Inositol oxygenase 1 [Penicillium roqueforti FM164]
c111068.graph_c0	-2.63062	putative heterotrimeric G protein alpha subunit 4 [Moniliophthora roreri]
c123056.graph_c0	-3.84918	hypothetical protein LAESUDRAFT_745783 [Laetiporus sulphureus 93-53]
c66948.graph_c0	-4.85408	2,3-diketo-5-methylthio-1-phosphopentane phosphatase, putative [Penicillium digitatum PHI26]
c91284.graph_c0	-6.36347	hypothetical protein PENSOL_c065G07958 [Penicillium solitum]
c115260.graph_c0	-1.04822	hypothetical protein CICLE_v10004714mg [Citrus clementina]
c115362.graph_c0	-1.71841	hypothetical protein AXG93_1992s1010 [Marchantia polymorpha subsp. ruderalis]
c110593.graph_c0	-2.39927	VEX1 [Pinus tabuliformis]
c128471.graph_c0	-5.73339	hypothetical protein ACN42_g11113 [Penicillium freii]
c86132.graph_c0	-5.17814	hypothetical protein ACN38_g6601 [Penicillium nordicum]
c121587.graph_c0	-2.64761	PREDICTED: uncharacterized protein LOC102626455 [Citrus sinensis]
c114357.graph_c0	-1.87206	hypothetical protein PHLGIDRAFT_18292 [Phlebiopsis gigantea 11061_1 CR5-6]
c118997.graph_c0	-2.28318	unknown [Picea sitchensis]
c65899.graph_c0	-5.40175	hypothetical protein PENARI_c032G04455 [Penicillium arizonense]
c117039.graph_c0	-1.64747	aldehyde oxidase GLOX [Amborella trichopoda]
c109063.graph_c0	-1.41631	PREDICTED: cytochrome P450 77A1 [Ipomoea nil]
c112877.graph_c0	-1.57543	unknown [Picea sitchensis]
c66414.graph_c0	-5.97529	hypothetical protein PENSOL_c063G11909 [Penicillium solitum]
c122389.graph_c0	-1.54451	unknown [Picea sitchensis]
c117183.graph_c0	-2.47398	transcription factor MYB34 [Picea abies]
c91096.graph_c0	-4.23235	predicted protein [Hordeum vulgare subsp. vulgare]
c101196.graph_c0	-2.51432	hypothetical protein CVT24_010424 [Panaeolus cyanescens]
c66724.graph_c0	-5.73339	Nucleic acid-binding, OB-fold [Penicillium griseofulvum]
c117966.graph_c2	-2.03324	unknown [Picea sitchensis]
c124263.graph_c1	-1.58828	pyrophosphatase-domain-containing protein [Obba rivulosa]
c103089.graph_c0	-2.39927	hypothetical protein CY34DRAFT_801970 [Suillus luteus UH-Slu-Lm8-n1]
c114726.graph_c0	-2.41414	RNAase [Pinus tabuliformis]
c106286.graph_c0	-4.09145	hypothetical protein LAESUDRAFT_391925 [Laetiporus sulphureus 93-53]
[truncated: 953 more rows]

## Sheet: T01_vs_T04.up.annotation
#ID	log2FC	annotation
[truncated: 1,759 more rows]

## Sheet: T01_vs_T04.down.annotation
#ID	log2FC	annotation
[truncated: 2,498 more rows]
