# Supplementary material for: Glutathione, carbohydrate and other metabolites of Larix olgensis A. Henry reponse to polyethylene glycol-simulated drought stress
Source: PLoS One. 2021 Nov 17;16(11):e0253780. doi: 10.1371/journal.pone.0253780 (PMC8598043; doi:10.1371/journal.pone.0253780)
Supplement: S3 File — (XLS) [file pone.0253780.s003.xls]

## Sheet: Sheet1
T01 VS T02						T01 VS T03						T01 VS T04
#ID	Metabolites	log2FC	P_value	regulated		#ID	Metabolites	log2FC	P_value	regulated		#ID	Metabolites	log2FC	P_value	regulated
meta_88		1.56793	0.00265182	up		meta_347	Eletriptan N-oxide;N-Benzoyl-D-arginine-4-nitroanilide;Bz-Arg-p-nitroanilide	1.40238	0.0301982	up		meta_926		2.23965	0.0283443	up
meta_424	3b-Hydroxy-6b-(3-chloro-2-hydroxy-2-methylbutanoyloxy)-7(11)-eremophilen-12,8b-olide;	1.56533	0.000742346	up		meta_127	Hesperetin	1.23081	0.0405542	up		meta_632	Garciduol B;	2.16442	0.0165545	up
meta_215	Nicotinamide ribotide;Nicotimide D-ribonucleotide;NMN;Nicotimide mononucleotide;Nicotimide ribonucleotide;Nicotimide nucleotide;beta-Nicotimide D-ribonucleotide;beta-Nicotimide ribonucleotide;beta-Nicotimide mononucleotide	1.54221	0.00162329	up		meta_966	(3b,5a,25R)-3-Hydroxyspirostan-6-one 3-[2-acetylarabinosyl-(1-&gt;6)-glucoside];	0.712764	0.0127278	up		meta_507	Suspensolide F;Kanokoside B;Suspensolide F	2.07065	0.000425829	up
meta_563	Hydroxyclomipramine glucuronide;Piperaduncin B	1.39312	0.00319188	up		meta_56	Sodium molybdate;Sodium molybdate(VI)	0.702116	0.0425051	up		meta_612	dTDP-4-oxo-2,6-dideoxy-L-allose;dTDP-3-oxo-4,6-dideoxy-D-glucose;dTDP-3-oxo-4,6-dideoxy-alpha-D-glucose;dTDP-3-dehydro-4,6-dideoxy-alpha-D-glucopyranose;dTDP-4-oxo-2,6-dideoxy-D-glucose;dTDP-4-oxo-2,6-dideoxy-alpha-D-glucose;dTDP-4-dehydro-2,6-dideoxy-alpha-D-glucose;dTDP-4-keto-2,6-dideoxy-D-glucose;dTDP-4-oxo-2,6-dideoxy-L-mannose;dTDP-4-oxo-2,6-dideoxy-D-allose;dTDP-2,6-dideoxy-L-erythro-hexos…	2.02477	0.0235562	up
meta_507	Suspensolide F;Kanokoside B;Suspensolide F	1.30258	0.0199103	up		meta_349	Clofilium	0.579863	0.0200442	up		meta_311	Ticarcillin;Ticarcillin	1.72267	0.0260059	up
meta_584		1.29497	0.0192457	up		meta_786		0.554853	0.0185427	up		meta_510		1.64556	0.0307608	up
meta_440	Paederoside	1.01559	0.0308151	up		meta_743	Rhamnetin 3-(4-rhamnosylrhamnoside);8-Galactopyranosyl-6-glucopyranosyl-4',5-dihydroxy-7-methoxyflavone;Diosmetin 8-C-(2''-rhamnosylglucoside);Isotectorigenin 4'-glucoside 7-rhamnoside;Chrysoeriol 7-rutinoside;Isoswertisin 4'-glucoside;Diosmetin 7-neohesperidoside;Calendoflaside;Diosmin;Physcion 8-gentiobioside;3,6-Diglucopyranosyl-5,7-dihydroxy-4'-methoxyflavone;Diosmin;Diosmetin 7-O-rutinoside;…	0.485907	0.0273232	up		meta_332	5-Hydroxy-6-methoxycoumarin 7-glucoside;Isoferuloyl C1-glucuronide;Feruloyl C1-glucuronide;Isoferulic acid 3-O-glucuronide;Ferulic acid 4-O-glucuronide;Fraxin	1.59279	0.0101343	up
meta_727	Salidroside	0.923809	0.0363326	up		meta_946	Parishin B;Parishin C	0.476648	0.0240232	up		meta_273	Heteroflavanone A;Edulisin IV;Gibberellin A59;Elephantopin;Goyazensolide;Vernodalin;2,3-Dihydro-2-(4-hydroxyphenyl)-5,6,7,8-tetramethoxy-4H-1-benzopyran-4-one	1.56807	0.0162584	up
meta_785	Kelevan	0.830512	0.0354203	up		meta_621	Dalpanin	0.357799	0.024087	up		meta_570		1.54953	0.0172807	up
meta_714	Physalin I;7-Epiloganin tetraacetate	0.822261	0.0258975	up		meta_1044		0.337543	0.0214652	up		meta_1040	PE(24:0/20:3(5Z,8Z,11Z));PE(20:3(5Z,8Z,11Z)/24:0);PE(24:1(15Z)/20:2(11Z,14Z));PE(24:0/20:3(8Z,11Z,14Z));PE(20:2(11Z,14Z)/24:1(15Z));PE(22:2(13Z,16Z)/22:1(13Z));PE(20:3(8Z,11Z,14Z)/24:0);PE(22:1(13Z)/22:2(13Z,16Z));	1.52334	0.0161476	up
meta_570		0.810624	0.0321696	up		meta_326	Kanzonol Z;Mammea A/BB;Honyucitrin;Mammea A/AB;Rubraflavone A;Mammeisin;Gancaonin Q;Licocoumarin A;Xanthohumol E;Mammea A/BA;(S)-Cajaflavanone;Albanin D;Mammeisin	0.246332	0.0273855	up		meta_675		1.41755	0.0236705	up
meta_345	Sulfasalazine;Sulfasalazine;Salicylazosulfapyridine;Salazosulfapyridine	0.782347	0.0218459	up		meta_1112		-0.187252	0.040502	down		meta_563	Hydroxyclomipramine glucuronide;Piperaduncin B	1.30635	0.0253039	up
meta_587		0.686191	0.00749775	up		meta_937		-0.231776	0.0235851	down		meta_68	sn-Glycerol 3-phosphoethanolamine	1.29944	0.0202051	up
meta_542	a-L-Fucopyranosyl-(1-&gt;2)-b-D-galactopyranosyl-(1-&gt;2)-D-xylose;	0.652687	0.0136225	up		meta_93	p-Hydroxyfelbamate;2-Hydroxyfelbamate;L-Agaridoxin;2-Hydroxyfelbamate;p-Hydroxyfelbamate	-0.465997	0.0264768	down		meta_345	Sulfasalazine;Sulfasalazine;Salicylazosulfapyridine;Salazosulfapyridine	1.29318	0.00306377	up
meta_75	Diazoxide;Diazoxide	0.619723	0.0404402	up		meta_780	Quercetin 4',7-diglucoside;Myricetin 3-robinobioside;6-Hydroxykaempferol 6,7-diglucoside;Herbacetin 3,8-diglucoside;Vicinin 2;Hypoletin 8-gentiobioside;Myricetin 3-neohesperidoside;Quercetin 3-glucosyl-(1-&gt;2)-galactoside;Quercetin 3,4'-diglucoside;Quercetin 3-beta-laminaribioside;Quercetin 3-O-beta-D-glucosyl-(1->2)-beta-D-glucoside;Baimaside;Quercetin 3-beta-D-sophoroside;Quercetin 3-O-sophor…	-0.54767	0.044416	down		meta_798		1.2571	0.0435319	up
meta_956	Rubrofusarin 6-[glucosyl-(1-&gt;3)-glucosyl-(1-&gt;6)-glucoside];XV638;[4R-(4alpha,5alpha,6beta,7beta)]-3,3'-[[Tetrahydro-5,6-dihydroxy-2-oxo-4,7-bis(phenylmethyl)-1H-1,3-diazepine-1,3(2H)-diyl]bis(methylene)]bis[N-2-thiazolylbenzamide]	0.484232	0.00612135	up		meta_771	Aralionine A	-0.585672	0.0413548	down		meta_729	Eriodictyol 7-(6-galloylglucoside);	1.19808	0.0431001	up
meta_619	Aprepitant;Cercosporin	0.463675	0.0461641	up		meta_520	Benazepril;Bezepril	-0.592914	0.0453531	down		meta_558	Raffinose	1.18919	0.00971206	up
meta_90		0.456862	0.0332157	up		meta_962	Quercetin 3-(2Gal-apiosylrobinobioside);Quercetin 3-(2G-xylosylrutinoside)	-0.67125	0.0428441	down		meta_157	Chlorambucil;16alpha-Hydroxydehydroepiandrosterone;5-Androstene-3beta,16alpha-diol-17-one;7alpha-Hydroxytestosterone;19-Hydroxytestosterone;17beta,19-Dihydroxyandrost-4-en-3-one;6beta-Hydroxytestosterone;6beta,17beta-Dihydroxyandrost-4-en-3-one;11-Ketoetiocholanolone;3alpha-Hydroxy-5beta-androstane-11,17-dione;16alpha-Hydroxytestosterone;16alpha,17beta-Dihydroxy-4-androsten-3-one;14alpha,17beta-D…	1.15606	0.0469411	up
meta_1098		0.455743	0.0456793	up		meta_298	(4-{4-[2-(gamma-L-Glutamylamino)ethyl]phenoxymethyl}furan-2-yl)methamine;4-[N-(gamma-L-Glutamyl)-p-(beta-aminoethyl)phenoxymethyl]-2-(aminomethyl)furan;APMF-Glu	-0.831141	0.0481432	down		meta_643	(S)-2,3-Dihydro-3,5-dihydroxy-2-oxo-3-indoleacetic acid 5-[glucosyl-(1-&gt;4)-b-D-glucoside];	1.15492	0.0180611	up
meta_38	Dehydroascorbic acid (Oxidized vitamin C)	0.286045	0.0222361	up		meta_373		-0.923499	0.00211788	down		meta_911		1.12488	0.0117162	up
meta_949	Hebevinoside VI;Melilotoside B;	-0.354208	0.045404	down		meta_399	Anhydrocinnzeylanol;20-Carboxy-leukotriene B4;12-oxo-20-dihydroxy-leukotriene B4;12-oxo-10,11-dihydro-20-COOH-LTB4;Sporotrichiol;6alpha,9-Difluoro-11beta-hydroxypregn-4-ene-3,20-dione;6alpha,9-Difluoro-11beta-hydroxyprogesterone	-0.954977	0.00156829	down		meta_53	Hercynine;lpha,lpha,lpha-Trimethyl-L-histidine	1.12413	0.00931369	up
meta_993	PG(16:0/22:5(7Z,10Z,13Z,16Z,19Z));PG(18:1(11Z)/20:4(5Z,8Z,11Z,14Z));PG(16:1(9Z)/22:4(7Z,10Z,13Z,16Z));PG(18:2(9Z,12Z)/20:3(5Z,8Z,11Z));PG(18:1(9Z)/20:4(5Z,8Z,11Z,14Z));PG(18:2(9Z,12Z)/20:3(8Z,11Z,14Z));PG(16:0/22:5(4Z,7Z,10Z,13Z,16Z));	-0.42534	0.0161545	down		meta_1075		-1.01276	0.0105233	down		meta_215	Nicotinamide ribotide;Nicotimide D-ribonucleotide;NMN;Nicotimide mononucleotide;Nicotimide ribonucleotide;Nicotimide nucleotide;beta-Nicotimide D-ribonucleotide;beta-Nicotimide ribonucleotide;beta-Nicotimide mononucleotide	1.00668	0.0364067	up
meta_298	(4-{4-[2-(gamma-L-Glutamylamino)ethyl]phenoxymethyl}furan-2-yl)methamine;4-[N-(gamma-L-Glutamyl)-p-(beta-aminoethyl)phenoxymethyl]-2-(aminomethyl)furan;APMF-Glu	-0.472514	0.00361077	down		meta_931	Chrysophanol 1-triglucoside;Kaempferol 3-(2''-rhamnosylrutinoside);Mauritianin;Kaempferol 3-(2''-rhamnosylgalactoside) 7-rhamnoside;Robinin	-1.05498	0.046937	down		meta_57	Oxoglutaric acid	0.998654	0.0367007	up
meta_886		-0.53546	0.0422326	down		meta_222	4-Chloro-17alpha-methyl-17beta-hydroxy-4-androsten-3-one;4-Chloro-17alpha-methyltestosterone	-1.15955	0.00360401	down		meta_1019		0.93972	0.0275661	up
meta_198	Acitretin;Isoacitretin;AA861;Docebenone;Moxestrol;11beta-Methoxy-17alpha-ethinylestradiol;17alpha-Ethinyl-11beta-methoxy-1,3,5(10)-estratrien-3,17-diol;Preg-4,16-diene-3,11,20-trione	-0.560057	0.0463153	down		meta_972	Torvoside E;	-1.21423	0.010577	down		meta_101	(Z)-2-Methyl-2-butene-1,4-diol 4-O-beta-D-Glucopyranoside;Ilicifolinoside A;	0.916177	0.0218444	up
meta_257	PGF3a	-0.560261	0.0398888	down		meta_32	Diethylthiophosphate;4-Chlorophenylacetate;4-Chlorophenylacetic acid	-1.3322	0.0306834	down		meta_397	m-Chlorohippuric acid	0.896213	0.00633681	up
meta_811		-0.571274	0.0377816	down		meta_445	Se-Adenosylselenomethionine;Stylisterol B;Di-n-decyl phthalate;Didecyl phthalate;Didecyl 1,2-Benzenedicarboxylate;Diisodecyl phthalate;3-Dehydroteasterone	-1.38505	0.00923954	down		meta_88		0.89055	0.0476369	up
meta_1042	Pectenotoxin 2;Avermectin B1b;Pectenotoxin 2;43-Deoxypectenotoxin 1;PTX 2	-0.639321	0.0416346	down		meta_343	6b-Angeloyl-3b,8b,9b-trihydroxy-7(11)-eremophilen-12,8-olide;Cinncassiol C;Deacetylisovaltrate;Pteroside B;Chaparrin;Cinncassiol C1	-1.39794	0.0227626	down		meta_5		0.872492	0.0280951	up
meta_87	3,3',4,5'-Tetrahydroxy-trans-stilbene	-0.643479	0.0401674	down		meta_973	Ginsenoside F5;Notoginsenoside R2;Pseudoginsenoside RT3;Ginsenoside F3;	-1.41616	0.048041	down		meta_109	Hesperaline;Daimuron;Methyldymron;4,4'-Bis(dimethylamino)benzophenone;Michler's ketone	0.871377	0.0075374	up
meta_701	20-Oxo-5-O-beta-mycaminosyltylactone;23-Deoxy-5-O-beta-mycaminosyltylonolide	-0.716241	0.0064957	down		meta_994	Chrysophanol 1-triglucoside;Kaempferol 3-(2''-rhamnosylrutinoside);Mauritianin;Kaempferol 3-(2''-rhamnosylgalactoside) 7-rhamnoside;Robinin	-1.44072	0.0166019	down		meta_843	Fagopyrine;Aplysiatoxin	0.86564	0.0176716	up
meta_771	Aralionine A	-0.755545	0.0321454	down		meta_1006	Glucosylceramide (d18:1/24:0);Glucosylceramide;	-1.6361	0.0295561	down		meta_1058	PC(22:5(7Z,10Z,13Z,16Z,19Z)/22:0);PC(20:4(5Z,8Z,11Z,14Z)/24:1(15Z));PC(24:0/20:5(5Z,8Z,11Z,14Z,17Z));PC(22:0/22:5(7Z,10Z,13Z,16Z,19Z));PC(20:4(8Z,11Z,14Z,17Z)/24:1(15Z));PC(22:4(7Z,10Z,13Z,16Z)/22:1(13Z));PC(20:5(5Z,8Z,11Z,14Z,17Z)/24:0);PC(22:1(13Z)/22:4(7Z,10Z,13Z,16Z));PC(24:1(15Z)/20:4(5Z,8Z,11Z,14Z));PC(22:5(4Z,7Z,10Z,13Z,16Z)/22:0);PC(22:0/22:5(4Z,7Z,10Z,13Z,16Z));PC(24:1(15Z)/20:4(8Z,11Z,1…	0.86174	0.0438002	up
meta_950		-0.781898	0.0096194	down		meta_469	13'-Carboxy-alpha-tocopherol;(3beta,5alpha,6beta,9alpha,22E,24R)-23-Methylergosta-7,22-diene-3,5,6,9-tetrol;	-1.84642	0.0267838	down		meta_708	Amarogentin;Phyllanthostatin A	0.853506	0.00921989	up
meta_184	Chloroquine	-0.800262	0.00675066	down		meta_654		-2.50541	0.015823	down		meta_349	Clofilium	0.636224	0.0424738	up
meta_581		-0.827028	0.0151796	down								meta_323	Porson;Gingerenone B;Isogingerenone B;Burseran;(+)-Burseran;(+)-Eudesmin;Pinoresinol dimethyl ether	0.602785	0.0455393	up
meta_1013		-0.926366	0.0174931	down								meta_319	(7R)-7-(4-Carboxybutamido)cephalosporate;7-Glutarylaminocephalosporate	0.563106	0.0127324	up
meta_399	Anhydrocinnzeylanol;20-Carboxy-leukotriene B4;12-oxo-20-dihydroxy-leukotriene B4;12-oxo-10,11-dihydro-20-COOH-LTB4;Sporotrichiol;6alpha,9-Difluoro-11beta-hydroxypregn-4-ene-3,20-dione;6alpha,9-Difluoro-11beta-hydroxyprogesterone	-0.93965	0.00214965	down								meta_38	Dehydroascorbic acid (Oxidized vitamin C)	0.552553	0.00259701	up
meta_185		-1.06252	0.00987236	down								meta_160		0.544053	0.0295982	up
meta_391	Ethynodiol diacetate	-1.07908	0.0428492	down								meta_90		0.541865	0.0152445	up
meta_913	Nigericin	-1.10405	0.0439728	down								meta_962	Quercetin 3-(2Gal-apiosylrobinobioside);Quercetin 3-(2G-xylosylrutinoside)	0.527892	0.0362474	up
meta_131	Promethazine;Promazine;Promazine;Promethazine;10-(2-Dimethylaminopropyl)phenothiazine	-1.20546	0.0255127	down								meta_1092		0.473291	0.038022	up
meta_975	Oligomycin C;1,2-Di-(9Z,12Z,15Z-octadecatrienoyl)-3-O-beta-D-galactosyl-sn-glycerol	-1.29146	0.047967	down								meta_268	Mequitazine;Mequitazine	0.400871	0.0256824	up
meta_281	17-O-Acetylajmaline;Dihydrocoryntheine;18,19-Dihydrocoryntheine;Hirsutine;Methoxyfenozide	-1.30159	0.0349538	down								meta_10	Succinate	0.359205	0.0190385	up
meta_678	3alpha-Acetomethoxy-11alpha-oxo-12-ursen-24-oic acid;	-1.31616	0.047634	down								meta_504	Roflumilast N-oxide;Cephalothin sodium;Cefalotin sodium	-0.244275	0.0406309	down
meta_860		-1.39017	0.0254528	down								meta_582	N,N-Diethyl-2-[4-[6-methoxy-2-(4-methoxyphenyl)-1H-inden-3-yl]phenoxy]ethamine hydrochloride	-0.312849	0.0296582	down
meta_283		-1.40316	0.0212331	down								meta_103		-0.462753	0.0265863	down
meta_401	Estrone 3-glucuronide	-1.40794	0.0435947	down								meta_653		-0.536489	0.0312997	down
meta_935	PG(18:3(6Z,9Z,12Z)/16:1(9Z));PG(16:1(9Z)/18:3(6Z,9Z,12Z));PG(18:3(9Z,12Z,15Z)/16:1(9Z));PG(16:1(9Z)/18:3(9Z,12Z,15Z));	-1.41495	0.0436307	down								meta_457	11'-Carboxy-alpha-tocotrienol;Adlupulone;Lupulone;Sodium deoxycholate	-0.587118	0.045016	down
meta_487	Adenosine phosphosulfate;Adenylyl sulfate;Adenosine 5'-phosphosulfate;APS;5'-Adenylyl sulfate	-1.61593	0.00330765	down								meta_950		-0.635559	0.0156868	down
meta_916		-1.62658	0.0287743	down								meta_210	2-Galloylglucose;beta-Glucogallin;6-Galloylglucose;4-Glucogallic acid;3-Glucogallic acid;1-O-Galloylfructose;4-Glucosyl gallate;5-O-Galloylhamamelofuranose;1-O-Galloyl-beta-D-glucose;1-Galloyl-beta-glucose;beta-Glucogallin;1-Galloyl-beta-D-glucose	-0.64128	0.046442	down
meta_1075		-1.69518	0.00736022	down								meta_961		-0.82612	0.0486281	down
meta_465	Callystatin A	-1.70307	0.0417958	down								meta_239	Tyrosyl-Tyrosine;Melibiitol;6-O-alpha-D-Galactosyl-D-glucitol;Clusianose	-0.860432	0.0396003	down
meta_739	Cepharanthine	-1.81017	0.0221753	down								meta_1107	TG(20:3(5Z,8Z,11Z)/18:0/22:4(7Z,10Z,13Z,16Z));TG(18:3(6Z,9Z,12Z)/22:0/20:4(5Z,8Z,11Z,14Z));TG(18:0/22:6(4Z,7Z,10Z,13Z,16Z,19Z)/20:1(11Z));TG(22:0/16:1(9Z)/22:6(4Z,7Z,10Z,13Z,16Z,19Z));TG(18:1(11Z)/20:0/22:6(4Z,7Z,10Z,13Z,16Z,19Z));TG(18:1(9Z)/22:5(4Z,7Z,10Z,13Z,16Z)/20:1(11Z));TG(20:4(5Z,8Z,11Z,14Z)/18:1(11Z)/22:2(13Z,16Z));TG(20:0/22:4(7Z,10Z,13Z,16Z)/18:3(9Z,12Z,15Z));TG(22:0/18:3(6Z,9Z,12Z)/20…	-0.872157	0.0473062	down
meta_952		-1.93751	0.001448	down								meta_780	Quercetin 4',7-diglucoside;Myricetin 3-robinobioside;6-Hydroxykaempferol 6,7-diglucoside;Herbacetin 3,8-diglucoside;Vicinin 2;Hypoletin 8-gentiobioside;Myricetin 3-neohesperidoside;Quercetin 3-glucosyl-(1-&gt;2)-galactoside;Quercetin 3,4'-diglucoside;Quercetin 3-beta-laminaribioside;Quercetin 3-O-beta-D-glucosyl-(1->2)-beta-D-glucoside;Baimaside;Quercetin 3-beta-D-sophoroside;Quercetin 3-O-sophor…	-0.884699	0.0211702	down
meta_1107	TG(20:3(5Z,8Z,11Z)/18:0/22:4(7Z,10Z,13Z,16Z));TG(18:3(6Z,9Z,12Z)/22:0/20:4(5Z,8Z,11Z,14Z));TG(18:0/22:6(4Z,7Z,10Z,13Z,16Z,19Z)/20:1(11Z));TG(22:0/16:1(9Z)/22:6(4Z,7Z,10Z,13Z,16Z,19Z));TG(18:1(11Z)/20:0/22:6(4Z,7Z,10Z,13Z,16Z,19Z));TG(18:1(9Z)/22:5(4Z,7Z,10Z,13Z,16Z)/20:1(11Z));TG(20:4(5Z,8Z,11Z,14Z)/18:1(11Z)/22:2(13Z,16Z));TG(20:0/22:4(7Z,10Z,13Z,16Z)/18:3(9Z,12Z,15Z));TG(22:0/18:3(6Z,9Z,12Z)/20…	-1.94178	0.0109888	down								meta_214	Lormetazepam;	-0.901656	0.0190737	down
meta_412	3 beta,7 alpha-Dihydroxy-5-cholestenoate;Rockogenin;23S,25,26-Trihydroxyvitamin D3;Neochlorogenin;24-Hydroxycalcitriol;Gitogenin;3beta,5beta-Ketotriol;2,22-Dideoxyecdysone;Neogitogenin;3beta,7alpha-Dihydroxy-5-cholestenoate;3beta,7alpha-Dihydroxy-5-cholesten-26-oic acid;Calcitetrol;1alpha,24R,25-Trihydroxyvitamin D3;(1S,3R,5Z,7E,24R,25)-9,10-Secocholesta-5,7,10(19)-triene-1,3,24,25-tetrol	-2.25005	0.00208806	down								meta_486		-0.904703	0.00468736	down
meta_1060	trans,octacis-Decaprenylphospho-beta-D-ribofuranose;trans,octacis-Decaprenylphospho-beta-D-arabinofuranose	-2.4701	0.0210559	down								meta_663	Artonol D;	-0.914996	0.0201744	down
meta_469	13'-Carboxy-alpha-tocopherol;(3beta,5alpha,6beta,9alpha,22E,24R)-23-Methylergosta-7,22-diene-3,5,6,9-tetrol;	-3.43467	0.0295063	down								meta_811		-0.920818	0.0479999	down
meta_445	Se-Adenosylselenomethionine;Stylisterol B;Di-n-decyl phthalate;Didecyl phthalate;Didecyl 1,2-Benzenedicarboxylate;Diisodecyl phthalate;3-Dehydroteasterone	-3.47572	0.0065169	down								meta_3		-0.925934	0.0300192	down
												meta_386	Salvianolic acid G;Scutellarein 6-xyloside;Kaempferol 3-O-arabinoside;Kaempferol 3-alpha-L-arabinofuranoside;5'-Butyrylphosphoinosine;Inosine 5'-phosphobutyrate	-0.932227	0.0376701	down
												meta_813	Saponin H;Lucyoside N;Arjunolic acid 3-glucoside;	-0.966847	0.0450876	down
												meta_222	4-Chloro-17alpha-methyl-17beta-hydroxy-4-androsten-3-one;4-Chloro-17alpha-methyltestosterone	-1.01554	0.00447842	down
												meta_184	Chloroquine	-1.01775	0.000569015	down
												meta_860		-1.02316	0.0287634	down
												meta_581		-1.08111	0.00372441	down
												meta_952		-1.12359	0.0374121	down
												meta_479	Agnuside;Agnuside	-1.1305	0.0268197	down
												meta_499	11'-Carboxy-alpha-tocotrienol;Adlupulone;Lupulone;Sodium deoxycholate	-1.14183	0.00453546	down
												meta_520	Benazepril;Bezepril	-1.17974	0.0152764	down
												meta_1004	Ursolic acid 3-[glucosyl-(1-&gt;4)-xyloside];Oleanolic acid 3-[glucosyl-(1-&gt;4)-xyloside];28-Glucosyloleanolic acid 3-arabinoside;Salinomycin	-1.18719	0.0482268	down
												meta_87	3,3',4,5'-Tetrahydroxy-trans-stilbene	-1.20928	0.00671838	down
												meta_138	Isoprothiolane;S-(L-Histidin-5-yl)-L-cysteine S-oxide	-1.21692	0.0258361	down
												meta_198	Acitretin;Isoacitretin;AA861;Docebenone;Moxestrol;11beta-Methoxy-17alpha-ethinylestradiol;17alpha-Ethinyl-11beta-methoxy-1,3,5(10)-estratrien-3,17-diol;Preg-4,16-diene-3,11,20-trione	-1.23683	0.00721721	down
												meta_752	Oxidized glutathione;Glutathione disulfide;GSSG;Oxiglutatione;Oxidized glutathione	-1.25132	0.0491919	down
												meta_283		-1.26043	0.0364893	down
												meta_801		-1.26172	0.0100858	down
												meta_572		-1.27491	0.0142798	down
												meta_916		-1.27515	0.00204873	down
												meta_52		-1.29514	0.0166421	down
												meta_654		-1.29703	0.0312556	down
												meta_253	trans-p-Menthane-1,7,8-triol 8-glucoside;(1S,2R,4R,8S)-p-Menthane-2,8,9-triol 9-glucoside;(1R,2R,4S)-p-Menthane-1,2,8-triol 8-glucoside;(1S,2R,4R,8S)-p-Menthane-2,8,9-triol 2-glucoside;4,4-Difluoropregn-5-ene-3,20-dione	-1.30764	0.0218684	down
												meta_185		-1.31447	0.00469788	down
												meta_228	Phenylalanyl-Isoleucine;Leucyl-phenylalanine;Isoleucyl-Phenylalanine;	-1.32066	0.0106373	down
												meta_913	Nigericin	-1.33433	0.0398478	down
												meta_937		-1.37003	0.0312973	down
												meta_32	Diethylthiophosphate;4-Chlorophenylacetate;4-Chlorophenylacetic acid	-1.37076	0.0190529	down
												meta_771	Aralionine A	-1.38751	0.00845609	down
												meta_973	Ginsenoside F5;Notoginsenoside R2;Pseudoginsenoside RT3;Ginsenoside F3;	-1.43256	0.048695	down
												meta_364	(R)-Apiumetin glucoside;omega-Salicoyisalicin;Edulisin VI;Naproxen O-glucuronide;Piceatannol 4'-glucoside;Afzelechin 7-apioside;Benzyl 2,6-dihydroxybenzoate 2-glucoside;Flacourtin;(E)-Oxyresveratrol 3'-O-b-D-glucoside;2-(4-Chloro-3,5-dimethylphenoxy)-N-(2-phenyl-2H-benzotriazol-5-yl)-acetamide	-1.49094	0.0044903	down
												meta_997		-1.56943	0.0184445	down
												meta_399	Anhydrocinnzeylanol;20-Carboxy-leukotriene B4;12-oxo-20-dihydroxy-leukotriene B4;12-oxo-10,11-dihydro-20-COOH-LTB4;Sporotrichiol;6alpha,9-Difluoro-11beta-hydroxypregn-4-ene-3,20-dione;6alpha,9-Difluoro-11beta-hydroxyprogesterone	-1.58338	0.00453594	down
												meta_1151		-1.62571	0.0257805	down
												meta_855	Norethindrone Acetate	-1.62848	0.0209453	down
												meta_343	6b-Angeloyl-3b,8b,9b-trihydroxy-7(11)-eremophilen-12,8-olide;Cinncassiol C;Deacetylisovaltrate;Pteroside B;Chaparrin;Cinncassiol C1	-1.70558	0.0111891	down
												meta_465	Callystatin A	-1.70868	0.0272178	down
												meta_286	Sesamolin;Glycyrrhizaflavonol A;Gancaonin P;Justisolin;Uralenol;8'-Episesaminone;2,3-Dehydrokievitol;Neouralenol;Glycyrrhizaisoflavone A;Styraxin;Norsolorinic acid;Norsolorite;2-Hexanoyl-1,3,6,8-tetrahydroxy-9,10-anthraquinone	-1.72156	0.0320221	down
												meta_46	Citraconic acid	-1.77354	0.0452756	down
												meta_678	3alpha-Acetomethoxy-11alpha-oxo-12-ursen-24-oic acid;	-1.81463	0.0233472	down
												meta_896	N-(2R-Hydroxyhexacosanoyl)-2S-amino-1,3S,4R-octadecanetriol;Bougainvillein-r-I;Bougainvillein-v	-1.82183	0.0463199	down
												meta_881	Gnemonol A;Clorobiocin;Chlorobiocin	-1.83286	0.0058645	down
												meta_823		-1.85866	0.0476026	down
												meta_739	Cepharanthine	-1.87287	0.00772296	down
												meta_1075		-1.94087	0.00471959	down
												meta_556	Cyclopassifloic acid B;	-1.96733	0.0122624	down
												meta_488	Torvanol A;	-2.02959	0.00419036	down
												meta_317	Echitamine	-2.02965	0.0220512	down
												meta_487	Adenosine phosphosulfate;Adenylyl sulfate;Adenosine 5'-phosphosulfate;APS;5'-Adenylyl sulfate	-2.08717	0.00384325	down
												meta_545	Leukotriene D4;Leukotriene D4;LTD4	-2.09417	0.00396804	down
												meta_281	17-O-Acetylajmaline;Dihydrocoryntheine;18,19-Dihydrocoryntheine;Hirsutine;Methoxyfenozide	-2.10531	0.0311583	down
												meta_412	3 beta,7 alpha-Dihydroxy-5-cholestenoate;Rockogenin;23S,25,26-Trihydroxyvitamin D3;Neochlorogenin;24-Hydroxycalcitriol;Gitogenin;3beta,5beta-Ketotriol;2,22-Dideoxyecdysone;Neogitogenin;3beta,7alpha-Dihydroxy-5-cholestenoate;3beta,7alpha-Dihydroxy-5-cholesten-26-oic acid;Calcitetrol;1alpha,24R,25-Trihydroxyvitamin D3;(1S,3R,5Z,7E,24R,25)-9,10-Secocholesta-5,7,10(19)-triene-1,3,24,25-tetrol	-2.10748	0.00827716	down
												meta_169	4'-Hydroxydiclofenac;3'-Hydroxydiclofenac;5-Hydroxydiclofenac;Olanzapine	-2.12821	0.0334433	down
												meta_34	3-Dehydroshikimic acid	-2.21864	0.00599879	down
												meta_1006	Glucosylceramide (d18:1/24:0);Glucosylceramide;	-2.47623	0.00324557	down
												meta_1060	trans,octacis-Decaprenylphospho-beta-D-ribofuranose;trans,octacis-Decaprenylphospho-beta-D-arabinofuranose	-2.67277	0.0210563	down
												meta_445	Se-Adenosylselenomethionine;Stylisterol B;Di-n-decyl phthalate;Didecyl phthalate;Didecyl 1,2-Benzenedicarboxylate;Diisodecyl phthalate;3-Dehydroteasterone	-3.64202	0.00515285	down
												meta_469	13'-Carboxy-alpha-tocopherol;(3beta,5alpha,6beta,9alpha,22E,24R)-23-Methylergosta-7,22-diene-3,5,6,9-tetrol;	-3.75586	0.0295359	down
